# Supplementary material for: Molecular and morphological diversity of Zygnema and Zygnemopsis (Zygnematophyceae, Streptophyta) from Svalbard (High Arctic)
Source: Eur J Phycol. 2018 Oct 8;53(4):492–508. doi: 10.1080/09670262.2018.1476920 (PMC6235541; doi:10.1080/09670262.2018.1476920)
Supplement: Supplementary material 4. Complete results of statistical analyses. [file TEJP_A_1476920_SM9031.xlsx]

## Sheet: List1
	Kruskall-Wallis test:
	H = 660,8
	p = 1,09E-133
	Mann-Whitney pairwise comparisons:
	Bonferroni corrected\uncorrested
		A	U	N	S	R	G	J	P	V	O	M	B	L
	A		4.8e-21	2.712e-20	4.642e-20	4.344e-21	9.119e-05	3.554e-21	4.326e-08	9.82e-08	1.174e-20	4.56e-07	3.555e-21	2.39e-12
	U	3.744e-19		0.009519	0.3515	0.01043	3.553e-21	3.827e-13	1.117e-20	5.901e-19	4.729e-11	1.117e-20	6.537e-09	3.555e-21
	N	2.116e-18	0.7424		0.005813	1.639e-05	4.13e-21	7.97e-15	6.952e-18	3.25e-15	0.001496	2.766e-18	9.93e-12	3.555e-21
	S	3.621e-18	1	0.4534		0.0972	3.928e-21	4.813e-11	5.278e-18	8.667e-17	6.536e-09	1.907e-18	1.763e-06	3.555e-21
	R	3.389e-19	0.8133	0.001278	1		3.554e-21	2.98e-08	7.151e-21	1.712e-19	3.61e-13	7.9e-21	0.0006274	3.556e-21
	G	0.007113	2.772e-19	3.221e-19	3.064e-19	2.772e-19		3.553e-21	6.958e-19	4.192e-18	3.552e-21	1.025e-17	3.554e-21	1.508e-05
	J	2.772e-19	2.985e-11	6.217e-13	3.754e-09	2.324e-06	2.771e-19		3.553e-21	4.798e-21	1.742e-20	3.736e-21	0.00416	3.554e-21
	P	3.374e-06	8.715e-19	5.422e-16	4.117e-16	5.578e-19	5.427e-17	2.772e-19		0.8707	1.252e-18	0.3136	3.554e-21	5.574e-21
	V	7.66e-06	4.603e-17	2.535e-13	6.76e-15	1.335e-17	3.269e-16	3.743e-19	1		6.757e-14	0.5067	5.304e-21	7.899e-21
	O	9.157e-19	3.688e-09	0.1167	5.098e-07	2.816e-11	2.771e-19	1.359e-18	9.763e-17	5.27e-12		6.484e-19	3.463e-20	3.554e-21
	M	3.556e-05	8.716e-19	2.157e-16	1.488e-16	6.162e-19	7.993e-16	2.914e-19	1	1	5.057e-17		3.738e-21	1.174e-20
	B	2.773e-19	5.099e-07	7.745e-10	0.0001375	0.04894	2.772e-19	0.3245	2.772e-19	4.137e-19	2.701e-18	2.915e-19		3.555e-21
	L	1.864e-10	2.773e-19	2.773e-19	2.773e-19	2.774e-19	0.001176	2.772e-19	4.348e-19	6.161e-19	2.772e-19	9.16e-19	2.773e-19
