# Supplementary material for: Molecular and morphological diversity of Zygnema and Zygnemopsis (Zygnematophyceae, Streptophyta) from Svalbard (High Arctic)
Source: Eur J Phycol. 2018 Oct 8;53(4):492–508. doi: 10.1080/09670262.2018.1476920 (PMC6235541; doi:10.1080/09670262.2018.1476920)
Supplement: Supplementary material 3. Environmental parameters measured during sampling in 2015. [file TEJP_A_1476920_SM9030.xlsx]

## Sheet: List1
		Supplementary Material 2: Environmental parmeters measured during sampling in 2015.
		No. on map	description	mat	date	temperature (°C)	ph	conductivity (mS.cm-1)
		1	Longyearbyen	1	4.8.	3.5	7.7	60
				2	4.8.	4.7	7.3	40
		2	Björndalen	1	2.8.	13.5	7.9	156
				2	2.8.	11.2	7.9	87
				3	2.8.	5	7.7	37
		6	Pyramiden	4	7.8.	7.4	8.4	561
				5	7.8.	11.5	8.7	355
		8	path to Pyramiden	1	7.8.	10.7	8.5	499
		9	Petuniahytta	1	7.8.	6.5	8.4	406
				2	7.8.	9.4	8.3	387
				3	7.8.	12.3	8.6	385
				4	7.8.	10.9	7.7	409
				5	7.8.	9.5	8.3	482
				6	7.8.	10.7	8.2	378
		10	old path in Petuniabukta	1	7.8.	10.9	7.6	880
		17	Mathiesondalen	1	6.8.	8.7	8.2	266
				2	6.8.	7.1	8.3	259
				3	6.8.	10.5	9.2	225
				4	6.8.	10.8	8.6	256
				5	6.8.	9.6	9.1	227
