# Supplementary material for: Molecular and morphological diversity of Zygnema and Zygnemopsis (Zygnematophyceae, Streptophyta) from Svalbard (High Arctic)
Source: Eur J Phycol. 2018 Oct 8;53(4):492–508. doi: 10.1080/09670262.2018.1476920 (PMC6235541; doi:10.1080/09670262.2018.1476920)
Supplement: Supplementary material 2. List of all sequences used in the alignment. [file TEJP_A_1476920_SM9029.xlsx]

## Sheet: List1
					List of all sequences used in the alignment.
					Name	Strain	GenBank accession number
				1	Zygnema sp.	CCALA 880	LN611665.1
				2	Cylindrocystis crassa	ACOI 310	EF371294.2
				3	Cylindrocystis sp.	JH0038	EF371296.2
				4	Cylindrocystis sp.	UTEX 1925	AJ553942.1
				5	Cylindrocystis brebissonii	UTEX 1259	EF371293.2
				6	Zygnema sp.	Sullivans	KT982593.1
				7	Zygnema sp.	Mahina2	KT982594.1
				8	Zygnema sp.	Buller	KT982595.1
				9	Zygnema sp.	London	KT982598.1
				10	Zygnema sp.	Akatarawa	KT982600.1
				11	Zygnema sp.	Aparima	KT982601.1
				12	Zygnema sp.	Canoe	KT982602.1
				13	Zygnema sp.	Mataura	KT982604.1
				14	Zygnema sp.	Eglinton	KT982605.1
				15	Zygnema sp.	Old Mill	KT982606.1
				16	Mesotaenium caldariorum	UTEX 41	EF371307.2
				17	Mesotaenium kramstae	UTEX 1024	EF371309.2
				18	Mougeotia sp.	JH0040	EF371314.2
				19	Mougeotia sp.	JH0304	EF371364.2
				20	Zygnema sp.	A	MG818336a
				21	Zygnema sp.	CCALA 976 (B)	LN611664.1
				22	Zygnema sp.	R	MG818341a
				23	Zygnema sp.	O	MG818339a
				24	Zygnema sp.	CCCALA 977	JX075103.1
				24	Zygnema sp.	CCALA 982 (G)	JX075104.1
				25	Zygnema cylindricum	SAG 698-2	EF371357.2
				26	Zygnema sp.	U	MG818343a
				27	Zygnema sp.	V	MG818344a
				28	Zygnema sp.	M	MG818337a
				29	Zygnema sp.	N	MG818338a
				30	Zygnema sp.	P	MG818340a
				31	Zygnema sp.	S	MG818342a
				32	Zygnema sp.	CCCryo 311-07	MH101883a
				33	Zygnemopsis minuta	ACOI 60	AJ553975.1
				34	Zygnemopsis sp.	CCAP 699/1	AJ553976.1
				35	Zygnema sp.	JH0007	EF371359.2
				36	Zygnema sp.	JH0039	EF371360.2
				37	Zygnema sp.	JH0044	JF965517.1
				38	Zygnema sp.	JH0049	EF371361.2
				39	Zygnema sp.	JH0087	EF371362.2
				40	Zygnema sp.	JH0305	JF965519.1
				41	Zygnema sp.	JH0312	JF965520.1
				42	Zygnema sp.	JH0453	JF965521.1
				43	Zygnema sp.	JH0644	JF965522.1
				44	Zygnema sp.	JH0764	JF965524.1
				45	Zygnema sp.	M1156	AJ553974.1
				46	Zygnema sp.	M 1384	AJ553973.1
				47	Zygnemopsis lamellata	CCALA 1068 (L)	LN611667.1
				48	Zygnema aplanosporum	RS001	JF965525.1
				49	Zygnema sterile	RS002	JF965526.1
				50	Zygnema subcylindricum	RS003	JF965527.1
				51	Zygnema sp.	RS004	JF965528.1
				52	Zygnema argillarii	RS005	JF965529.1
				53	Zygnema argillarii	RS008	JF965532.1
				54	Zygnema californicum	RS010	JF965534.1
				55	Zygnema carinthiacum	RS011	JF965535.1
				56	Zygnema irregulare	RS012	JF965536.1
				57	Zygnema giganteum	RS013	JF965537.1
				58	Zygnema sp.	SAG 2418	KM068118.1
				59	Zygnema sp.	SAG 2419	KM068117.1
				60	Zygnema circumcarinatum	SAG 698-1a	AY958086.1
				61	Zygnema peliosporum	UTEX LB45	U38701.1
				62	Zygnema tunetanum	UTCC 136	JQ780057.1
				63	Zygnema circumcarinatum	UTEX 42	EF371356.2
					adata are to be held confidential until January 1, 2019
