# Supplementary material for: Molecular and morphological diversity of Zygnema and Zygnemopsis (Zygnematophyceae, Streptophyta) from Svalbard (High Arctic)
Source: Eur J Phycol. 2018 Oct 8;53(4):492–508. doi: 10.1080/09670262.2018.1476920 (PMC6235541; doi:10.1080/09670262.2018.1476920)
Supplement: Supplementary material 1. Alignment of the 63 unique rbcL sequences used in phylogenetic analyses. [file TEJP_A_1476920_SM9028.fas]

>CCCALA880
AGACTTACCTACTATACTCCTGATTATGAGACCAAAGAAACCGACATTTTAGCTGCATTCCGCATGACTCCTCAAGCTGGAGTTCCACCCGAAGAAGCAGGCGCTGCTGTAGCAGCAGAATCTTCTACTGGTACATGGACTACTGTTTGGACCGATGGCTTAACTAGTCTAGATCGCTACAAAGGTAGATGCTATGATATTGAACCAGTTCCTGGCGAAGAGAACCAATACATCGTATATGTAGCATATCCTCTAGACCTATTCGAAGAAGGCTCTGTAACCAACTTATTCACCTCTATTGTAGGAAACGTATTTGGCTTCAAAGCACTTCGAGCTTTGCGTTTAGAAGATTTGCGTATTCCTCCAGCTTACTCCAAAACCTTCCAAGGTCCTCCTCATGGTATTCAAGTAGAAAGAGATAAGATCAACAAATATGGACGTCCTTTGCTAGGTTGTACTATTAAACCAAAATTAGGTCTATCTGCAAAAAACTACGGTAGAGCAGTTTATGAAGTTTTACGTGGTGGTTTGGATTTCACTAAAGATGATGAAAACGTAACTTCTCAACCATTCATGCGTTGGAGAGATCGATTCTTGTTCTGTGCTGAAGCAATTTACAAAGCTCAAGCTGAGACTGGAGAAATTAAAGGACATTACTTAAACGCTACTGCAGGTACTTGTGAAGAAATGCTGAAAAGAGCAGAATATGCTAAAGAACTTGGAGTACCTATTGTTATGCATGACTACTTGACAGGTGGCTTTACTGCTAACACCAGTTTGGCTCATTATTGTCGTGATAATGGTCTACTTCTACACATTCACCGTGCTATGCACGCAGTTATTGATAGACAAAAAAATCACGGTATTCATTTCCGTGTACTAGCAAAAGCACTTCGTCTATCCGGTGGAGATCATATTCACTCTGGAACTGTTGTAGGTAAACTTGAAGGTGAACGTGAAGTAACTCTTGGATTTGTAGACTTGCTTCGTGATGACTATATTGAAAAAGACCGTAGTCGTGGAATTTACTTCACGCAAGATTGGGTATCTATGCCAGGTGTATTACCTGTAGCATCTGGAGGTATTCACGTTTGGCATATGCCTGCTCTTACCGAAATTTTCGGTGATGACTCTGTATTACAGTTTGGTGGCGGTACTTTAGGCCATCCTTGGGGTAATGCACCTGGAGCAGTTGCAAACCGTGTTGCATTAGAAGCATGTGTTCAAGCTCGTAATGAAGGACGTGATCTTGCTCGTGAAGGTAATGACGTAATTCGTGAGGCTACCAAA
>ACOI310
AGACTTACTTACTATACTCCTGATTATGAAACTAAAGAAACTGACATCTTAGCTGCATTTCGTATGACTCCTCAAGCTGGAGTTCCACCAGAAGAAGCTGGTGCAGCTGTAGCTGCAGAATCGTCTACTGGTACATGGACTACTGTTTGGACCGATGGTTTAACTAGTTTGGATCGTTATAAAGGTAGATGTTATGATTTAGAACCAGTAGCTGGAGAAGAAAATCAATATATTGCTTATGTAGCTTACCCTCTAGATTTATTTGAAGAAGGTTCAGTTACTAACCTATTTACTTCAATTGTAGGTAATGTTTTCGGTTTTAAAGCTCTTCGAGCTCTTCGACTTGAAGATTTACGTATTCCTCCTGCTTACTCTAAAACATTCCAAGGTCCTCCTCACGGTATTCAAGTAGAAAGAGACAAATTGAATAAATACGGACGTCCTTTACTAGGATGTACTATTAAACCTAAATTAGGTTTATCTGCTAAAAACTACGGACGCGCAGTATATGAAGTACTTCGNGGTGGTTTAGATTTCACTAAAGATGATGAAAACGTAAACTCTCANCCATTTATGCGTTGGAGAGATCGTTTCTTATTCTGTGCGGAAGCAATTTATAAAGCTCAAGCTGAAACAGGTGAAATTAAAGGGCATTATTTAAATGCTACAGCAGGAACTTGTGAAGAAATGATGAAACGAGCAGAATATGCTAAAGATTTAGGTGTACCTATTGTTATGCACGATTATTTGACAGGTGGTTTTACAGCTAATACTAGTTTGGCTCATTACTGTCGTGATAATGGCTTACTTTTACATATTCACCGTGCTATGCACGCTGTTATTGATAGACAAAAAAATCACGGTATTCACTTCCGCGTATTAGCGAAAGCTTTACGTATGTCTGGGGGAGATCATATTCACTCAGGTACTGTTGTAGGAAAATTAGAAGGTGAACGTCAAGTAACTCTTGGCTTTGTAGATCTTCTTCGTGATGATTACATTGAAAAAGACCGTAGTCGTGGTATTTATTTTACTCAAGATTGGGTATCTATGCCTGGAGTTTTACCTGTAGCTTCTGGTGGTATTCATGTTTGGCACATGCCTGCTTTGACAGAAATCTTTGGTGATGACTCTGTTTTACAATTTGGTGGCGGAACTTTAGGTCACCCATGGGGAAATGCACCTGGTGCTGTTGCTAACCGTGTTGCATTAGAAGCTTGTGTTCAAGCACGTAACGAAGGACGCGATCTTGCTCGTTCAGGAAATGAAGTACTTCGTGAAGCTTGCAAA
>JH0038
AGACTTACTTATTATACTCCTGATTATGAAACCAAAGAGACCGATATTTTAGCTGCATTTCGTATGACTCCTCAAGCTGGAGTTCCACCTGAAGAAGCAGGAGCAGCAGTAGCAGCTGAATCTTCTACTGGTACATGGACCACTGTTTGGACCGATGGTCTTACAAGTTTGGATCGATACAAAGGTCGCTGCTATGATCTTGAACCTGTTCCTGGTGAAGAAAATCAATATATTGCATATGTAGCTTATCCTCTTGATCTATTTGAAGAAGGCTCAGTTACCAATTTGTTTACCTCTATTGTAGGAAACGTATTTGGATTTAAAGCGCTTAGAGCATTGCGTTTGGAAGACTTGCGTATCCCACCAGCTTACTCTAAAACTTTCCAAGGACCTCCTCATGGTATTCAAGTAGAAAGAGATAAATTGAACAAATACGGACGTCCACTACTAGGTTGTACTATTAAACCTAAACTTGGTCTATCTGCTAAAAACTATGGTAGAGCAGTATACGAAGTTCTTCGTGGTGGCTTAGATTTTACCAAAGATGATGAAAACGTAAACTCTCAACCATTCATGCGTTGGAGAGACCGATTCCTATTCTGTGCTGAAGCAATTTACAAAGCTCAAGCAGAAACTGGAGAAATCAAAGGACACTACCTAAATGCTACTGCGGCTACTTGCGAAGAAATGCTTAAAAGAGCAGCTTATGCTAAAGAGTTGGGCATGCCTATTGTCATGCATGACTACTTAACTGCTGGCTTTACTGCAAACACTACTTTGGCTCACTACTGTCGTGACAACGGACTTCTTTTACATATTCACCGTGCTATGCACGCAGTTATCGACAGACAAAAGAATCATGGTATCCACTTCCGTGTTCTAGCTAAAGCGTTGCGCATGTCTGGTGGAGATCATATTCACTCTGGAACTGTTGTAGGTAAACTAGAAGGTGAGCGCCAAGTAACTCTTGGATTTGTAGATTTACTTCGTGATGACTACATCGAAAAAGATCGAAGTCGCGGTATCTATTTTACTCAAGACTGGGTATCTATGCCGGGTGTTTTACCTGTTGCATCTGGAGGTATTCACGTATGGCATATGCCTGCTCTGACTGAAATCTTCGGAGATGATTCTGTTTTGCAATTTGGTGGTGGTACTTTAGGTCACCCATGGGGGAACGCACCTGGAGCTGTAGCAAACCGTGTTGCTTTAGAAGCGTGTGTTCAAGCTCGTAATGAAGGACGTGATCTTGCTCGTGAGGGTAATGAAATTATTCGTCAAGCATGTAGA
>UTEX1925
AGACTTACTTACTACACTCCTGACTATGAAACCAAAGAAACTGATATTTTAGCTGCATTTCGTATGACTCCTCAAGCTGGAGTTCCACCTGAAGAAGCAGGTGCTGCAGTAGCAGCTGAGTCTTCTACTGGTACATGGACTACTGTTTGGACTGATGGTCTTACTAGCTTAGACCGATACAAAGGCCGTTGTTATGATCTTGAGCCTGTTCCTGGCGAAGAAAACCAATACATTGCATATATTGCTTATCCTTTGGATCTATTCGAAGAAGGTTCTGTTACTAACTTATTCACCTCTATTGTAGGGAACGTTTTTGGATTTAAAGCACTTCGAGCGCTACGTTTGGAAGATTTGCGTATTCCACCAGCTTATTCCAAAACTTTTCAAGGACCTCCTCATGGTATTCAGGTAGAAAGAGACAAGTTAAATAAATATGGCCGTCCATTGCTAGGTTGTACTATTAAGCCTAAGCTTGGTTTGTCTGCTAAAAACTATGGTAGAGCTGTATATGAAGTTCTTCGTGGTGGTTTAGACTTCACGAAAGATGATGAAAACGTAAACTCTCAACCATTTATGCGTTGGAGAGATCGATTCTTGTTTAGCGCTGAAGCAATTTACAAAGCTCAAGCTGAAACCGGAGAAATCAAAGGACATTATCTAAACGCTACTGCAGGTACTTGTGAAGAAATGCTTAAAAGAGCAGCTTATGCTAAAGAGTTAGGTGTACCTATTGTTATGCACGATTATTTGACCGCTGGTTTTACTGCTAACACAACTCTAGCTCATTATTGCCGTGATAATGGTCTTCTTCTACACATTCACCGTGCTATGCATGCTGTTATTGATAGACAAAAGAACCATGGTATTCACTTCCGCGTACTAGCTAAAGCATTACGTATGTCTGGTGGAGATCATATTCACTCTGGAACAGTGGTAGGTAAACTGGAAGGTGAACGTCAAGTGACTTTGGGTTTTGTAGACCTACTTCGTGATGATTACATTGAAAAAGATCGTAGTCGTGGTATCTACTTTACTCAAGATTGGGTTTCCATGCCAGGAGTTTTACCTGTTGCATCCGGCGGTATTCACGTATGGCACATGCCTGCTTTAACTGAAATTTTTGGAGATGACTCCGTTTTACAGTTTGGTGGAGGAACTTTAGGCCACCCTTGGGGTAATGCACCTGGAGCAGTAGCAAACCGTGTTGCACTAGAGGCATGCGTTCAAGCTCGTAACGAAGGACGTGATCTTGCTCGTGAAGGTAATGACGTAATTCGTCAAGCATGTAAG
>UTEX1259
AGACTTACTTACTATACTCCTGATTATGAAACTAAAGAAACTGACATCTTAGCTGCATTTCGTATGACTCCTCAAGCTGGAGTTCCACCAGAAGAAGCTGGTGCAGCTGTAGCTGCAGAATCGTCTACTGGTACATGGACTACTGTTTGGACCGATGGTTTAACTAGTTTGGATCGTTATAAAGGTAGATGTTATGATTTAGAACCAGTAGCTGGAGAAGAAAATCAATATATTGCTTATGTAGCTTATCCTCTAGATTTATTTGAAGAGGGTTCAGTTACTAATCTATTTACTTCAATTGTAGGTAATGTTTTCGGTTTTAAAGCTCTTCGAGCTCTTCGACTTGAAGATTTACGTATCCCTCCTGCTTACTCTAAAACATTCCAAGGCCCTCCTCACGGGATTCAAGTAGAAAGAGACAAATTGAATAAATACGGACGTCCTTTACTAGGGTGTACTATTAAACCTAAATTAGGTTTATCTGCTAAAAACTACGGACGCGCAGTATATGAAGTACTTCGTGGTGGTTTAGATTTCACTAAAGATGATGAAAACGTAAACTCTCAACCATTTATGCGTTGGAGAGATCGTTTCTTATTCTGTGCTGAAGCAATTTATAAAGCTCAAGCTGAAACAGGTGAAATTAAAGGGCATTATTTAAATGCTACAGCAGGAACTTGTGAAGAAATGATGAAACGAGCAGAATATGCTAAAGACTTAGGTGTACCTATTGTTATGCACGATTATTTGACAGGTGGTTTTACAGCTAATACTAGTTTGGCTCATTACTGTCGTGATAATGGCTTACTTTTACATATTCACCGTGCTATGCACGCTGTTATTGATAGACAAAAAAATCACGGTATTCACTTCCGCGTATTAGCAAAAGCTTTACGTATGTCTGGTGGAGATCATATTCACTCAGGTACTGTTGTAGGAAAATTAGAAGGTGAACGTCAAGTAACTCTTGGCTTTGTAGATCTTCTTCGTGATGATTACATTGAAAAAGATCGTAGTCGTGGTATTTATTTTACTCAAGATTGGGTATCTATGCCTGGAGTTTTACCTGTAGCTTCTGGTGGTATTCATGTTTGGCACATGCCTGCTTTGACAGAAATCTTTGGTGATGACTCTGTTTTACAATTTGGTGGCGGAACTTTAGGTCACCCATGGGGAAATGCACCTGGTGCTGTTGCTAACCGTGTTGCATTAGAAGCGTGTGTTCAAGCACGTAACGAAGGACGCGATCTTGCTCGTTCAGGAAATGAAGTACTTCGTGAAGCTTGCAAA
>Sullivans
------------------------------------------------------------------------------------------------------GCTGCTGTAGCAGCAGAATCTTCTACTGGTACATGGACTACTGTTTGGACCGATGGTCTAACTAGTCTAGATCGCTACAAAGGTAGATGTTATGATATTGAACCGGTTGCTGGTGAAGAAAACCAATACATTGTATATGTAGCGTACCCTATCGATTTATTCGAAGAAGGCTCTGTAACCAATTTGTTTACCTCTATTGTAGGAAACGTATTTGGATTTAAAGCGCTTCGAGCTTTGCGTTTGGAAGATTTGCGTATTCCTCCAGCTTATTCCAAAACTTTCCAAGGTCCTCCTCATGGTATTCAAGTAGAAAGAGACAAGTTGAACAAATATGGACGTCCTTTGCTAGGTTGTACTATTAAACCTAAATTAGGTCTATCTGCAAAAAACTACGGTAGAGCAGTTTATGAAGTTTTACGTGGTGGCTTGGACTTTACTAAAGATGATGAAAACGTAACTTCTCAACCATTCATGCGTTGGAGAGATCGTTTCTTATTCTGTGCTGAAGCAATTTACAAAGCTCAAGCTGAAACTGGAGAAATTAAAGGACATTACTTAAACGCTACTGCAGGTACTTGCGAGGAAATGCTGAAAAGAGCAGAATATGCTAAAGAGCTTGGAGTACCTATTGTTATGCACGACTATTTAACAGCTGGCTTTACTGCTAATACCACTTTGTCTCTTTATTGTCGTGATAATGGTCTACTTCTACATATCCACCGT---------------------------------------------------------------------------------------------------------------------------------------------------------------------------------------------------------------------------------------------------------------------------------------------------------------------------------------------------------------------------------------------------------------------------------------------------------------------------------
>Mahina2
------------------------------------------------------------------------------------------------------------------------TCTTCTACTGGTACATGGACTACTGTTTGGACCGATGGTCTAACTAGTCTAGATCGCTACAAAGGTAGATGTTATGATATTGAACCAGTTGCTGGCGAAGAAAACCAATACATTGTATATGTAGCGTACCCTCTAGATTTGTTCGAAGAAGGCTCTGTAACCAATTTGTTTACCTCTATTGTAGGAAACGTATTTGGATTTAAAGCGCTTCGAGCTTTGCGTTTGGAAGATTTGCGTATTCCTCCAGCTTATTCCAAAACTTTTCAAGGTCCTCCTCATGGTATTCAGGTAGAAAGAGACAAGCTGAACAAATATGGACGTCCTTTGCTAGGTTGTACTATTAAACCTAAATTAGGTCTATCTGCAAAAAACTACGGTAGAGCAGTTTATGAAGTTTTACGTGGTGGCTTGGACTTTACTAAAGATGATGAAAACGTAACTTCTCAACCATTCATGCGTTGGAGAGATCGTTTCCTATTCTGTGCTGAAGCAATTTACAAAGCTCAAGCTGAGACTGGAGAAATTAAAGGACATTACTTAAATGCTACTGCAGGTACTTGCGACGAAATGCTGAAAAGAGCAGAATATGCTAAAGAGCTTGGAGTACCTATTGTTATGCACGACTATTTAACAGCTGGTTTTACTGCTAATACCACTTTGGCTCTTTATTGTCGTGATAATGGTCTACTTCTACAT------------------------------------------------------------------------------------------------------------------------------------------------------------------------------------------------------------------------------------------------------------------------------------------------------------------------------------------------------------------------------------------------------------------------------------------------------------------------------------------
>Buller
------------------------------------------------------------------------------------------------GCAGGTGCTGCTGTAGCAGCAGAGTCTTCTACTGGTACATGGACTACTGTTTGGACCGATGGTCTAACTAGTCTAGATCGCTACAAAGGTAGATGTTATGATATTGAACCAGTTGCTGGCGAAGAAAACCAATACATTGTATATGTAGCGTACCCTCTAGATTTATTCGAAGAAGGCTCTGTAACCAATTTGTTTACCTCTATTGTAGGAAACGTATTTGGATTTAAAGCCCTTCGAGCTTTACGTTTGGAAGATTTGCGTATTCCTCCAGCTTATTCCAAAACTTTTCAAGGTCCTCCTCATGGTATTCAGGTAGAAAGAGACAAGCTGAACAAATATGGACGTCCTTTGCTAGGTTGTACTATTAAACCTAAATTAGGTCTATCTGCAAAAAACTACGGTAGAGCAGTTTATGAAGTTTTACGTGGTGGCTTGGACTTTACTAAAGATGATGAAAACGTAACTTCTCAACCATTCATGCGTTGGAGAGATCGTTTCTTATTCTGTGCTGAATCAATTTACAAAGCTCAAGCTGAGACTGGAGAAATTAAAGGACATTACTTAAACGCTACTGCAGGTACTTGCGACGAAATGCTGAAAAGAGCAGAATATGCTAAAGAGCTTGGAGTACCTATTGTTATGCACGACTATTTAACAGCTGGTTTTACTGCTAATACCACTTTGGCTCTTTATTGTCGTGATAAT---------------------------------------------------------------------------------------------------------------------------------------------------------------------------------------------------------------------------------------------------------------------------------------------------------------------------------------------------------------------------------------------------------------------------------------------------------------------------------------------------------
>London
---------------------------------------------------------------------------------------CCCGAAGAAGCAGGCGCTGCTGTAGCAGCAGAATCTTCTACTGGTACATGGACTACTGTTTGGACCGATGGCTTAACTAGTCTAGATCGCTACAAAGGTAGATGCTATGATATTGAACCAGTTCCTGGCGAAGAAAACCAATACATTGTATATGTAGCGTATCCTCTAGACCTATTCGAAGAAGGCTCTGTAACCAACTTGTTCACCTCTATTGTAGGAAACGTATTTGGATTCAAAGCACTTCGAGCTCTGCGTTTAGAAGATTTGCGTATTCCTCCAGCTTACTCCAAAACCTTCCAAGGTCCTCCTCATGGTATTCAGGTAGAAAGAGATAAGATCAACAAATATGGACGTCCTTTGCTAGGTTGTACTATTAAACCTAAATTAGGTCTATCTGCAAAAAACTACGGTAGAGCAGTTTATGAAGTTTTACGTGGTGGCTTGGACTTCACTAAAGATGATGAAAACGTAACTTCTCAACCATTCATGCGTTGGAGAGATCGATTCTTGTTCTGTGCTGAAGCAATTTATAAAGCTCAAGCTGAGACTGGAGAAATCAAAGGACATTACTTAAACGCTACTGCAGGTACTTGTGAAGAAATGCTGAAAAGAGCAGAATATTCTAAAGAACTTGGAGTACCTATTGTTATGCATGACTACTTAACAGGTGGTTTTACTGCTAACACCAGTTTGGCTCATTATTGTCGTGATAATGGTCTACTTCTACACATTCAC------------------------------------------------------------------------------------------------------------------------------------------------------------------------------------------------------------------------------------------------------------------------------------------------------------------------------------------------------------------------------------------------------------------------------------------------------------------------------------
>Akatarawa
---------------------------------------------------------------ATGACTCCTCAAGCTGGAGTTCCACCAGAAGAAGCAGGTGCTGCTGTAGCAGCAGAATCTTCTACTGGTACATGGACTACTGTTTGGACTGATGGTCTAACTAGTCTAGATCGCTACAAAGGTAGATGTTATGATATTGAGCCAGTTGCTGGTGAAGAAAACCAATACATTGTATATGTAGCCTACCCTATCGATTTATTCGAAGAAGGCTCTGTAACCAACTTGTTTACTTCTATTGTAGGAAACGTATTTGGATTTAAAGCGCTTCGAGCTTTGCGTTTGGAAGATTTGCGTATTCCTCCAGCTTATTCCAAAACTTTCCAAGGTCCTCCTCATGGTATTCAAGTAGAAAGAGACAAGCTGAACAAATATGGACGTCCTTTGTTAGGTTGTACTATTAAACCTAAATTAGGTTTATCTGCAAAAAACTACGGTAGAGCAGTTTATGAAGTTTTACGTGGTGGCTTGGACTTTACTAAGGATGATGAAAACGTAACTTCTCAACCATTCATGCGTTGGAGAGATCGTTTCTTATTCTGTGCTGAAGCAATTTATAAAGCTCAAGCTGAGACTGGAGAAATTAAAGGACACTACTTAAACGCTACTGCAGGTACTTGCGACGAAATGCTGAAAAGAGCAGAATATGCTAAAGAGCTTGGAGTACCTATTGTTATGCATGACTATTTAACAGCTGGTTTTACTGCTAATACCACTTTGGCTCTTTATTGTCGTGATAATGGTCTACTTCTACATATCCACCGT---------------------------------------------------------------------------------------------------------------------------------------------------------------------------------------------------------------------------------------------------------------------------------------------------------------------------------------------------------------------------------------------------------------------------------------------------------------------------------
>Aparima
------------------------------------------------------------CGTATGACTCCTCAAGCTGGAGTTCCACCAGAAGAAGCAGGTGCTGCTGTAGCAGCAGAATCTTCTACTGGTACATGGACTACTGTTTGGACCGATGGTCTAACTAGTCTAGATCGCTACAAAGGTAGATGTTATGATATTGAACCGGTTGCTGGTGAAGAAAACCAATACATTGTATATGTAGCGTACCCTATCGATTTATTCGAAGAAGGTTCTGTAACCAATTTGTTTACCTCTATTGTAGGAAACGTATTTGGATTTAAAGCGCTTCGAGCTTTGCGTTTGGAAGATTTGCGTATTCCTCCAGCTTATTCCAAAACTTTCCAAGGTCCTCCTCATGGTATTCAAGTAGAAAGAGACAAGTTGAACAAATATGGACGTCCTTTGCTAGGTTGTACTATTAAACCTAAATTAGGTCTATCTGCAAAAAACTACGGTAGAGCAGTTTATGAAGTTTTACGTGGTGGCTTGGACTTTACTAAAGATGATGAAAACGTAACTTCTCAACCATTCATGCGTTGGAGAGATCGTTTCTTATTCTGTGCTGAAGCAATTTACAAAGCTCAAGCTGAAACTGGAGAAATTAAAGGACATTACTTAAACGCTACTGCAGGTACTTGCGAGGAAATGCTGAAAAGAGCAGAATATGCTAAAGAGCTTGGAGTACCTATTGTTATGCACGACTATTTAACAGCTGGCTTTACTGCTAATACCACTTTGTCTCTTTATTGTCGTGATAATGGTCTACTTCTACATATCCACCGT---------------------------------------------------------------------------------------------------------------------------------------------------------------------------------------------------------------------------------------------------------------------------------------------------------------------------------------------------------------------------------------------------------------------------------------------------------------------------------
>Canoe
---------------------------------------------------------------------------------GTACCACCAGAAGAAGCAGGTGCTGCTGTAGCAGCAGAATCTTCTACTGGTACATGGACTACTGTTTGGACCGATGGTCTAACTAGTCTAGATCGCTACAAAGGTAGATGTTATGATATTGAGCCAGTTGCTGGCGAAGAAAACCAATACATTGTATATGTAGCTTACCCTATCGATTTATTCGAAGAAGGCTCTGTAACCAATTTGTTTACCTCTATTGTAGGAAACGTATTTGGATTTAAAGCGCTTCGAGCTTTGCGTTTAGAAGATTTGCGTATTCCTCCAGCTTATTCTAAAACTTTCCAAGGTCCTCCTCATGGTATTCAAGTAGAAAGAGACAAGCTGAACAAATATGGACGTCCTCTGCTAGGTTGTACTATTAAACCTAAATTAGGTCTATCTGCAAAAAACTACGGTAGAGCAGTTTATGAAGTTTTACGTGGTGGCTTGGACTTTACTAAAGATGATGAGAACGTAACTTCTCAACCATTCATGCGTTGGAGAGATCGTTTCTTATTCTGTGCTGAAGCAATTTACAAAGCTCAAGCTGAGACTGGAGAAATTAAAGGACATTACTTAAACGCTACTGCAGGTACTTGCGACGAAATGCTGAAAAGAGCAGAATATGCTAAAGAGCTTGGAGTACCAATTGTTATGCATGACTATTTAACAGCTGGCTTTACTGCTAATACCACTTTGGCTCTTTATTGTCGTGATAATGGTCTACTTCTACATATCCACCGT---------------------------------------------------------------------------------------------------------------------------------------------------------------------------------------------------------------------------------------------------------------------------------------------------------------------------------------------------------------------------------------------------------------------------------------------------------------------------------
>Mataura
---------------------------------------------------------TTCCGTATGACTCCTCAAGCTGGAGTACCACCAGAAGAAGCAGGTGCTGCTGTAGCAGCAGAATCTTCTACTGGTACATGGACTACTGTTTGGACCGATGGTCTAACTAGTCTAGATCGCTACAAAGGTAGATGTTATGATATTGAGCCAGTTGCTGGCGAAGAAAACCAATACATTGTATATGTAGCTTACCCTATCGATTTATTCGAAGAAGGCTCTGTAACCAATTTGTTTACCTCTATTGTAGGAAACGTATTTGGATTTAAAGCGCTTCGAGCTTTGCGTTTAGAAGATTTGCGTATTCCTCCAGCTTATTCTAAAACTTTCCAAGGTCCTCCTCATGGTATTCAAGTAGAAAGAGACAAGCTGAACAAATATGGACGTCCTTTGCTAGGTTGTACTATTAAACCTAAATTAGGTTTATCTGCAAAAAACTACGGTAGAGCAGTTTATGAAGTTTTACGTGGTGGCTTGGACTTTACTAAAGATGATGAAAACGTAACTTCTCAACCATTCATGCGTTGGAGAGATCGTTTCTTATTCTGTGCTGAAGCAATTTACAAAGCTCAAGCTGAGACTGGAGAAATTAAAGGACATTACTTAAACGCTACTGCAGGTACTTGCGACGAAATGCTGAAAAGAGCAGAATATGCTAAAGAGCTTGGAGTACCTATTGTTATGCATGACTATTTAACAGCTGGCTTTACTGCTAATACCACTTTGGCTCTTTATTGTCGTGATAATGGTCTACTTCTACATATCCACCGTGCGATG---------------------------------------------------------------------------------------------------------------------------------------------------------------------------------------------------------------------------------------------------------------------------------------------------------------------------------------------------------------------------------------------------------------------------------------------------------------------------
>Eglinton
---------------------------------------------------------------------------------------------------------------------------------------------------------------CTAACTAGTCTAGATCGCTACAAAGGTAGATGCTATGATATTGAGCCAGTTGCTGGCGAAGAAAACCAATACATTGTATATGTAGCTTACCCTATCGATTTATTCGAAGAAGGCTCTGTAACCAATTTATTTACCTCTATTGTAGGAAACGTATTTGGATTTAAAGCGCTTCGAGCTTTGCGTTTAGAAGATTTGCGTATTCCTCCAGCTTATTCCAAACCTTTCCAAGGTCCTCCTCATGGTATTCAAGTAGAAAGAGACAAGCTCAACAAATATGGACGTCCTTTGCTAGGTTGTACTATTAAACCTAAATTAGGTCTATCTGCAAAAAACTACGGTAGAGCAGTTTATGAAGTTTTACGTGGTGGCTTGGACTTTACTAAAGATGATGAGAACGTAACTTCTCAACCATTCATGCGTTGGAGAGATCGTTTCTTATTCTGTGCTGAAGCAATTTACAAAGCTCAAGCTGAGACTGGAGAAATTAAAGGACATTACTTAAACGCTACTGCAGGTACTTGCGACGAAATGCTGAAAAGAGCAGAATATGCTAAA------------------------------------------------------------------------------------------------------------------------------------------------------------------------------------------------------------------------------------------------------------------------------------------------------------------------------------------------------------------------------------------------------------------------------------------------------------------------------------------------------------------------------------------------------------------------------------------------
>OldMill
---------------------------------------------------GCTGCTTTCCGTATGACTCCTCAAGCTGGAGTTCCACCCGAAGAAGCAGGCGCTGCTGTAGCAGCAGAATCTTCTACTGGTACATGGACTACTGTTTGGACCGATGGCTTAACTAGTCTAGATCGCTACAAAGGTAGATGCTATGATATTGAACCAGTTCCTGGCGAAGAAAACCAATACATTGTATATGTAGCGTATCCTCTAGACCTATTCGAAGAAGGCTCTGTAACCAACTTGTTCACCTCTATTGTAGGAAACGTATTTGGATTCAAAGCACTTCGAGCTCTGCGTTTAGAAGATTTGCGTATTCCTCCAGCTTACTCCAAAACCTTCCAAGGTCCTCCTCATGGTATTCAGGTAGAAAGAGATAAGATCAACAAATATGGACGTCCTTTGCTAGGTTGTACTATTAAACCTAAATTAGGTCTATCTGCAAAAAACTACGGTAGAGCAGTTTATGAAGTTTTACGTGGTGGCTTGGACTTCACTAAAGATGATGAAAACGTAACTTCTCAACCATTCATGCGTTGGAGAGATCGATTCTTGTTCTGTGCTGAAGCAATTTATAAAGCTCAAGCTGAGACTGGAGAAATCAAAGGACATTACTTAAACGCTACTGCAGGTACTTGTGAAGAAATGCTGAAAAGAGCAGAATATGCTAAAGAACTTGGAGTACCTATTGTTATGCATGACTACTTAACAGGTGGTTTTACTGCTAACACCAGTTTGGCTCATTATTGTCGTGATAATGGTCTACTTCTACACATTCACCGT---------------------------------------------------------------------------------------------------------------------------------------------------------------------------------------------------------------------------------------------------------------------------------------------------------------------------------------------------------------------------------------------------------------------------------------------------------------------------------
>UTEX41
CGTCTTACTTATTATACTCCTGACTATGACGTTAAAGAGACCGACATTTTAGCTGCATTCCGCATGACTCCGCAACCTGGTGTTCCACCAGAAGAAGCAGGCGCTGCTGTAGCGGCTGAATCTTCTACTGGTACATGGACTACAGTTTGGACTGATGGTCTTACTAGTTTAGACCGTTACAAAGGTAGATGTTATGATTTAGAGCCTGTTCCTGGTGAAGAAAACCAATACATCGCATATGTAGCATATCCTATCGATTTATTTGAAGAAGGTTCTGTAACTAACTTATTCACTTCTATCGTAGGAAACGTATTTGGGTTTAAAGCACTTCGAGCATTGCGCTTAGAAGATTTACGTATTCCACCAGCTTATTCTAAAACTTTCCAAGGTCCTCCTCACGGTATCCAAGTAGAAAGAGATAAATTGAATAAATATGGACGTCCATTATTAGGTTGTACTATTAAACCTAAACTTGGTTTATCCGCAAAAAACTATGGTAGAGCAGTTTACGAAGTTTTACGTGGTGGTTTGGACTTCACTAAAGATGATGAAAACGTTACTTCTCAACCATTTATGCGTTGGAGAGACAGATTCTTGTTCTGCGCAGAAGCAATTTACAAAGCTCAAGCAGAAACTGGTGAAATTAAAGGACATTACTTAAATGCTACTGCAGGTACGTGTGAAGAAATGTTAAAACGAGCAGCTTATGCTAAAGAATTAGGTGTGCCTATCGTTATGCATGACTATTTAACTGCAGGTTTTACTGCTAATACTACTTTAGCTCATTACTGTCGTGATAATGGTCTACTTTTACACATTCACCGTGCAATGCACGCCGTAATTGACAGACAAAAAAACCATGGTATTCACTTCCGTGTTTTAGCTAAAGCATTACGCATGTCTGGTGGAGACCATATTCACTCCGGAACAGTTGTAGGTAAACTTGAAGGTGAACGTCAAGTAACTTTAGGATTTGTAGATCTTCTTCGTGATGATTACATTGAAAAAGATCGTAGCCGTGGAATTTATTTTGCTCAGGATTGGGTATCTATGCCAGGTGTATTACCTGTTGCCTCTGGAGGTATCCACGTATGGCACATGCCTGCTTTAACAGAAATTTTCCAAGATGATTCTGTTTTGCAATTTGGTGGAGGAACTTTAGGTCACCCTTGGGGTAATGCACCAGGAGCAGTAGCAAACCGTGTTGCTTTAGAAGCCTGCGTACAAGCTCGTAATGAAGGCAGAGATTTAGCTCGTGAAGGTAATGATGTTATTCGTCAAGCTGCTAAA
>UTEX1024
AGACTGACTTACTATACTCCTGACTATGACACCAAAGAAACCGACATTTTAGCTGCATTTCGTATGACTCCTCAGGCTGGAGTTCCACCCGAAGAAGCAGGAGCTGCAGTAGCAGCTGAGTCCTCTACTGGTACATGGACTACCGTTTGGACTGATGGTCTTACTAGTTTAGACCGATACAAAGGCCGTTGCTATGATCTTGAGCCTGTTCCTGGTGAAGAAAACCAATATATTGCATATATTGCTTATCCTATAGATCTATTCGAAGAAGGCTCTGTTACCAATCTATTTACCTCTATCGTAGGAAATGTATTTGGATTTAAGGCACTTCGAGCGCTACGTTTGGAAGACTTGCGTATTCCACCAGCTTACTCCAAGACCTTCCAAGGACCTCCTCATGGTATTCAGGTAGAAAGAGATAAGCTGAACAAATATGGACGTCCATTGTTAGGTTGTACTATTAAGCCCAAGCTTGGTTTGTCTGCAAAAAACTACGGTAGAGCAGTATATGAAGTTCTTCGTGGTGGTTTGGACTTCACTAAAGATGATGAAAACGTAACCTCTCAGCCATTCATGCGCTGGAGAGACCGATTCCTTTTCGGTGCTGAAGCAATTTACAAAGCTCAAGCTGAAACTGGAGAAATCAAAGGACATTACTTGAACGCTACTGCAGGTACTTGCGAAGAGATGATGAAAAGAGCAGCTTATGCTAAAGAGTTAGGCGTGCCTATCGTTATGCACGACTATTTGACTGCTGGTTTTACTGCTAACACTTCTCTAGCTCACTACTGCCGTGACAATGGACTTCTTCTACACATTCACCGTGCTATGCACGCAGTTATTGATAGACAGAAGAACCACGGTATTCATTTCCGTGTACTAGCTAAAGCATTGCGTATGTCCGGTGGAGACCACATTCACTCCGGAACTGTTGTAGGTAAGTTGGAAGGTGAGCGTCAAGTTACTTTAGGCTTCGTAGATCTACTTCGTGATGATTACATCGAAAAAGATCGTAGTCGTGGTATCTACTTTAGTCAAGACTGGGTATCTATGCCAGGTGTTCTTCCTGTTGCATCTGGAGGTATTCACGTATGGCACATGCCTGCTCTAACTGAAATTTTCGGAGATGACTCTGTTCTACAGTTTGGTGGAGGAACTCTAGGTCACCCATGGGGTAACGCACCTGGAGCAGTAGCAAACCGCGTTGCTTTAGAAGCATGCGTTCAAGCTCGTAACGAGGGACGTGATCTTGCTCGTGAAGGTAATGACGTAATTCGTCAAGCATGCAAA
>JH0040
CGCTTAACCTATTACACTCCTGACTATGAAATTAAAGAAACTGATATTTTGGCTGCTTTTCGTATGACACCGCAACCTGGAGTTCCACCAGAAGAAGCTGGCGCTGCAGTAGCTGCTGAATCTTCTACTGGTACTTGGACTACAGTATGGACTGATGGTCTTACTAGTTTAGATCGTTATAAAGGTCGTTGTTACGATCTTGAACCTGTTCCAGGAGAAGAAAATCAATATATTGCATATGTAGCGTATCCTTTGGATTTATTCGAAGAAGGTTCTGTTACTAATTTATTTACTTCTATTGTAGGAAACGTATTTGGATTTAAAGCACTTCGCGCATTGCGTCTAGAAGATTTACGTATTCCACCTGCTTATGTTAAAACTTTCCAAGGACCTCCTCATGGTATTCAAGTAGAAAGAGACAAATTAAACAAATATGGTCGTCCTTTATTAGGTTGTACTATTAAACCAAAATTAGGTCTTTCTGCTAAAAACTATGGTAGAGCAGTGTATGAGGTTTTACGCGGAGGTTTAGACTTCACTAAAGATGATGAAAACGTAACTTCTCAACCATTTATGCGTTGGAGAGATAGATTCTTATTTTGTGCAGAAGCTATTTATAAAGCTCAAGCTGAAACTGGCGAAATCAAAGGTCATTATTTAAATGCTACTGCAGGTACTTGCGAAGAAATGTTAAAACGTGCAGCTTATGCTAAAGAATTGGGTGTGCCTATTGTTATGCATGACTATTTGACAGCTGGTTTCACTGCTAACACTACTCTAGCTCATTATTGTCGTGATAATGGTTTATTACTTCATATTCACCGTGCTATGCATGCTGTTATTGACAGACAAAAAAATCATGGTATTCATTTCCGTGTATTAGCTAAAGCATTGCGTTTATCTGGTGGTGATCATATCCACTCTGGAACTGTTGTTGGAAAACTAGAAGGTGAACGTCAAGTTACTCTAGGTTTCGTAGATCTACTGCGTGATGATTATATTGAAAAAGATCGTAGTCGTGGTATTTACTTTACTCAAGACTGGGTTTCTTTACCTGGTGTATTACCAGTTGCATCTGGTGGTATTCACGTATGGCATATGCCTGCTTTGACAGAAATTTTCCAAGATGATTCCGTTCTACAATTCGGTGGTGGAACTTTGGGCCATCCATGGGGCAACGCACCTGGAGCAGTAGCAAACCGTGTAGCTTTAGAAGCTTGTGTTCAAGCTCGTAATGAAGGTCGCGATTTAGCTAGAGAAGGCAACGATGTAATTCGTCAAGCCGC----
>JH0304
CGATTAACTTATTATACTCCTGATTATGAACTTAAAGAAACTGATATTTTAGCTGCTTTCCGTATGACTCCACAACCAGGCGTTCCACCGGAAGAAGCTGGTGCAGCAGTAGCAGCTGAATCTTCTACTGGTACTTGGACTACAGTATGGACAGATGGTTTAACTAGTTTAGACCGTTATAAAGGTCGTTGTTATGACCTTGAACCTGTTCCAGGAGAAGAAAATCAATATATTGCATATGTAGCATATCCTTTAGATTTATTTGAAGAAGGTTCTGTTACTAATCTATTTACTTCTATTGTAGGAAACGTATTCGGATTTAAAGCACTTCGTGCATTACGTCTAGAAGATTTACGTATTCCACCTGCTTATGTTAAAACTTTCCAAGGACCTCCTCACGGTATTCAAGTAGAAAGAGATAAATTGAACAAATATGGTCGTCCTCTATTAGGTTGTACTATTAAACCAAAATTAGGTCTTTCTGCAAAAAACTATGGTAGAGCTGTATACGAAGTTTTACGTGGAGGTTTAGATTTTACTAAAGACGATGAAAACGTAACTTCTCAACCTTTTATGCGTTGGAGAGATAGATTTTTATTTTGTGCAGAAGCTATTTACAAAGCTCAAGCTGAAACTGGCGAAATTAAAGGTCATTATTTAAATGCTACAGCAGGTACTTGTGAAGAAATGTTAAAACGTGCAGCTTATGCTAAAGAATTAGGTGTACCTATTGTTATGCATGATTACCTAACTGCTGGTTTTACAGCTAATACAACTTTAGCTCATTACTGCCGTGATAATGGTTTATTATTACATATTCACCGTGCAATGCATGCTGTTATTGATAGACAAAAAAATCATGGTATTCACTTCCGTGTATTAGCTAAAGCATTACGTTTATCTGGTGGTGACCATATTCATTCTGGAACTGTTGTAGGTAAATTAGAAGGTGAACGTCAAGTTACTTTAGGTTTCGTAGATTTACTTCGTGATGATTATATTGAAAAAGATCGTAGTCGTGGTATTTACTTTACTCAAGACTGGGTTTCTTTACCTGGTGTATTACCAGTTGCATCTGGTGGTATTCACGTATGGCATATGCCTGCGTTAACAGAAATTTTCCAAGACGATTCTGTTTTACAATTTGGTGGTGGAACTTTAGGACACCCATGGGGTAACGCACCTGGTGCTGTAGCAAATCGTGTTGCTTTAGAAGCTTGTGTACAAGCACGTAATGAAGGTCGTGATTTAGCTAGAGAAGGTAATGATGTAATTCGTCAAGCAGCTAAT
>A
AGACTTACCTACTATACTCCTGATTATGAGACCAAAGAAACCGACATTTTAGCTGCATTCCGCATGACTCCTCAAGCTGGAGTTCCACCAGAAGAAGCTGGTGCTGCTGTAGCAGCAGAATCTTCTACTGGTACATGGACTACTGTTTGGACTGATGGTCTAACTAGTCTAGATCGCTACAAAGGTAGATGTTATGATATTGAGCCAGTTGCTGGTGAAGAAAACCAATACATTGTATATGTAGCTTACCCTATCGATTTATTCGAAGAAGGCTCTGTAACCAACTTGTTTACCTCTATTGTAGGAAACGTATTTGGATTTAAAGCGCTTCGAGCTTTGCGTTTGGAAGATTTGCGTATTCCTCCAGCTTATTCCAAAACTTTCCAAGGTCCTCCTCATGGTATTCAAGTAGAAAGAGACAAGCTGAACAAATATGGACGTCCTTTGCTAGGTTGTACTATTAAACCTAAATTAGGTCTATCTGCAAAAAACTACGGTAGAGCAGTTTATGAAGTTTTACGTGGTGGCTTGGACTTTACTAAGGATGATGAAAACGTAACTTCTCAACCATTCATGCGTTGGAGAGATCGTTTCTTATTCTGTGCTGAAGCAATTTACAAAGCTCAAGCTGAGACTGGAGAAATTAAAGGACATTACTTAAACGCTACTGCAGGTACTTGCGACGAAATGCTGAAAAGAGCAGAATATGCTAAAGAACTTGGAGTGCCTATTGTTATGCATGACTACTTAACAGCTGGTTTTACTGCTAATACTACTTTAGCTCTTTATTGTCGTGATAATGGTCTACTTCTACATATCCACCGTGCTATGCATGCAGTTATTGATAGACAAAAAAATCACGGTATTCATTTCCGTGTACTAGCAAAAGCACTTCGTATGTCTGGTGGTGACCATATTCACTCTGGAACTGTTGTAGGTAAACTTGAAGGTGAACGTGGAGTAACTCTTGGATTTGTAGACTTACTTCGTGATGATTATATTGAAAAAGATCGTAGTCGTGGAATTTATTTCACCCAAGATTGGGTATCTATGCCAGGTGTATTACCTGTAGCATCTGGTGGTATTCACGTTTGGCATATGCCTGCGCTTACCGAAATTTTTGGTGACGACTCTGTATTACAATTTGGTGGCGGTACTTTGGGCCATCCTTGGGGTAATGCACCTGGAGCAGTTGCAAACCGTGTTGCACTAGAAGCATGTGTTCAAGCTCGTAATGAAGGACGTGATCTTGCTCGTGAAGGTAATGACGTAATTCGTGATGCAGCAAGA
>B
AGACTTACCTACTATACTCCTGATTATGAGACCAAAGAAACCGACATTTTAGCTGCATTCCGCATGACTCCTCAAGCTGGAGTTCCACCCGAAGAAGCAGGCGCTGCTGTAGCAGCAGAATCTTCTACTGGTACATGGACTACTGTTTGGACCGATGGCTTAACTAGTCTAGATCGCTACAAAGGTAGATGCTATGATATTGAACCAGTTCCTGGCGAAGAGAACCAATACATTGTATATGTAGCATATCCTCTAGACCTATTCGAAGAAGGCTCTGTAACCAACTTATTCACCTCTATTGTAGGAAACGTATTTGGCTTCAAAGCACTTCGAGCTTTGCGTTTAGAAGATTTGCGTATTCCTCCAGCTTACTCCAAAACCTTCCAAGGTCCTCCTCATGGTATTCAAGTAGAAAGAGATAAGATCAACAAATATGGACGTCCTTTGCTAGGTTGTACTATTAAACCTAAATTAGGTCTATCTGCAAAAAACTACGGTAGAGCAGTTTATGAAGTTTTACGTGGTGGTTTGGATTTCACTAAAGATGATGAAAACGTAACTTCTCAACCATTCATGCGTTGGAGAGATCGATTCTTGTTCTGTGCTGAAGCAATTTACAAAGCTCAAGCTGAGACTGGAGAAATTAAAGGACATTACTTAAACGCTACTGCAGGTACTTGTGAAGAAATGCTGAAAAGAGCAGAATATGCTAAAGAACTTGGAGTACCTATTGTTATGCATGACTACTTGACAGGTGGCTTTACTGCTAATACCAGTTTGGCTCATTATTGTCGTGATAATGGTCTACTTCTACACATTCACCGTGCTATGCACGCAGTTATTGATAGACAAAAAAATCACGGTATCCATTTCCGTGTACTAGCAAAAGCACTTCGTCTATCCGGTGGAGATCATATTCACTCTGGAACTGTTGTAGGTAAACTTGAAGGTGAACGTGAAGTAACTCTTGGATTTGTAGACTTGCTTCGTGATGACTATATTGAAAAAGACCGTAGTCGTGGAATTTACTTCACGCAAGATTGGGTATCTATGCCAGGTGTATTACCTGTAGCATCTGGAGGTATTCACGTTTGGCATATGCCTGCTCTTACCGAAATTTTCGGTGATGACTCTGTATTACAGTTTGGTGGCGGTACTTTAGGCCATCCTTGGGGTAATGCACCTGGAGCAGTTGCAAACCGTGTTGCATTAGAAGCATGTGTTCAAGCTCGTAATGAAGGACGTGATCTTGCTCGTGAAGGTAATGACGTAATTCGTGAGGCTACCAAA
>R
AGACTTACCTACTATACTCCTGATTATGAGACCAAAGAAACCGACATTTTAGCTGCATTCCGCATGACTCCTCAAGCTGGAGTTCCACCAGAAGAAGCAGGTGCTGCTGTAGCAGCAGAATCTTCTACTGGTACATGGACTACTGTTTGGACCGATGGTCTAACTAGTCTAGATCGCTACAAAGGTAGATGTTATGATATTGAACCAGTTGCTGGTGAAGAAAACCAATACATTGTATATGTAGCGTACCCTATCGATTTATTCGAAGAAGGCTCTGTAACCAATTTGTTTACCTCTATTGTAGGAAACGTATTTGGATTTAAAGCGCTTCGAGCTTTGCGTTTGGAAGATTTGCGTATTCCTCCAGCTTATTCCAAAACTTTCCAAGGTCCTCCTCATGGTATTCAAGTAGAAAGAGACAAGTTGAACAAATATGGACGTCCTTTGCTAGGTTGTACTATTAAACCTAAATTAGGTTTATCTGCAAAAAACTATGGTAGAGCAGTTTATGAAGTTTTACGTGGTGGCTTGGACTTTACTAAAGATGATGAAAACGTAACTTCTCAACCATTCATGCGTTGGAGAGATCGTTTCTTATTCTGTGCTGAAGCAATTTATAAAGCTCAAGCTGAAACAGGAGAAATCAAAGGACATTACTTAAACGCTACTGCAGGTACTTGCGACGAAATGCTGAAAAGAGCAGAATATGCTAAAGAGCTTGGAGTACCTATTGTTATGCACGACTATTTAACAGCTGGTTTTACTGCTAATACCACTTTGGCTCTTTATTGTCGTGATAATGGTCTCCTTCTACATATCCACCGTGCTATGCATGCAGTTATTGATAGACAAAAAAATCACGGTATTCATTTCCGTGTACTAGCAAAAGCACTTCGTATGTCTGGTGGAGATCATATTCACTCTGGAACTGTTGTAGGTAAACTTGAAGGTGAACGTGGAGTAACTCTTGGATTTGTAGACTTGCTTCGTGATGATTATATTGAAAAAGATCGTAGTCGTGGAATTTATTTCACTCAAGATTGGGTATCTATGCCAGGTGTACTACCTGTAGCATCTGGTGGTATTCACGTTTGGCATATGCCTGCTCTTACCGAAATTTTTGGTGATGATTCTGTATTACAATTTGGTGGCGGTACTTTAGGCCATCCTTGGGGTAATGCACCTGGAGCAGTTGCAAACCGTGTTGCATTAGAAGCGTGTGTTCAAGCTCGTAATGAAGGACGTGATCTTGCTCGTGAAGGTAATGATGTAATTCGTGATGCAGCAAGA
>O
AGACTTACCTACTATACTCCTGATTATGAGACCAAAGAAACCGACATTTTAGCTGCATTCCGCATGACTCCTCAAGCTGGAGTTCCACCAGAAGAAGCAGGCGCTGCTGTAGCAGCAGAATCTTCTACTGGTACATGGACTACTGTTTGGACCGATGGCTTAACTAGTCTAGATCGCTACAAAGGTAGATGCTATGATATTGAACCAGTTCCTGGCGAAGAGAACCAATACATCGTATATGTAGCGTATCCTCTAGACCTATTCGAAGAAGGCTCTGTAACCAACTTGTTCACCTCTATCGTAGGAAACGTATTTGGATTTAAAGCACTTCGAGCTTTGCGTTTAGAAGATTTACGTATTCCTCCAGCTTACTCTAAAACCTTCCAAGGTCCTCCTCATGGTATTCAAGTAGAAAGAGATAAGATCAACAAATATGGACGTCCTTTGCTAGGTTGTACTATTAAACCTAAATTAGGTCTATCTGCAAAAAACTACGGTAGAGCAGTTTATGAAGTTTTACGTGGTGGTTTGGATTTCACTAAAGATGATGAAAACGTAACTTCTCAACCATTCATGCGTTGGAGAGATCGATTCTTGTTCTGTGCTGAAGCAATTTACAAAGCTCAAGCTGAAACTGGAGAAATCAAAGGACATTACTTAAACGCTACTGCAGGTACTTGTGAAGAAATGCTGAAAAGAGCAGAATATGCTAAAGAACTTGGAGTACCTATTGTTATGCATGACTACTTAACAGGTGGTTTTACTGCTAACACCAGTTTGGCTCATTATTGTCGTGATAATGGTCTGCTTCTACACATTCACCGTGCTATGCACGCAGTTATCGATAGACAAAAAAATCACGGTATTCATTTCCGTGTACTAGCAAAAGCACTTCGTCTATCCGGTGGAGATCATATTCACTCTGGAACTGTTGTAGGTAAACTTGAAGGTGAACGTGAAGTAACTCTTGGATTTGTAGACTTGCTTCGTGATGATTATATTGAAAAAGACCGTAGTCGTGGAATTTACTTCACGCAAGATTGGGTATCTATGCCAGGTGTATTGCCTGTAGCATCTGGAGGTATTCACGTTTGGCATATGCCTGCTCTTACCGAAATTTTCGGTGATGACTCTGTATTACAGTTTGGTGGCGGTACTTTAGGCCATCCTTGGGGTAATGCACCTGGAGCAGTTGCAAACCGTGTTGCATTAGAAGCATGTGTTCAAGCTCGTAATGAAGGACGTGATCTTGCTCGTGAAGGTAATGACGTAATTCGTGAGGCTACTAAA
>G
AGACTTACCTACTATACTCCTGATTATGAGACCAAAGAAACCGACATTTTAGCTGCATTCCGCATGACTCCTCAAGCTGGAGTTCCACCAGAAGAAGCAGGTGCTGCTGTAGCAGCAGAATCTTCTACTGGTACATGGACTACTGTTTGGACCGATGGTCTAACTAGTCTAGATCGCTACAAAGGTAGATGTTATGATATTGAACCAGTTGCTGGTGAAGAAAACCAATACATTGTATATGTAGCGTACCCTATCGATTTATTTGAAGAAGGCTCTGTAACCAATTTGTTTACCTCTATTGTAGGAAACGTATTTGGATTTAAAGCGCTTCGAGCTTTGCGTTTGGAAGATTTGCGTATTCCTCCAGCTTATTCCAAAACTTTCCAAGGTCCTCCTCATGGTATTCAAGTAGAAAGAGACAAGTTGAACAAATATGGACGTCCTTTACTAGGTTGTACTATTAAACCTAAATTAGGTTTATCTGCAAAAAACTATGGTAGAGCAGTTTATGAAGTTTTACGTGGTGGCTTGGACTTTACTAAAGATGATGAAAACGTAACTTCTCAACCATTCATGCGTTGGAGAGATCGTTTCTTATTCTGTGCTGAAGCAATTTACAAAGCTCAAGCTGAAACAGGAGAAATTAAAGGACATTACTTAAACGCTACTGCAGGTACTTGCGACGAAATGCTGAAAAGAGCAGAATATGCTAAAGAGCTTGGAGTACCTATTGTTATGCACGACTATTTAACAGCTGGTTTTACTGCTAATACCACTTTGGCTCTTTATTGTCGTGATAATGGTCTACTTCTACATATCCACCGTGCTATGCATGCAGTTATTGATAGACAAAAAAATCACGGTATTCATTTCCGTGTACTAGCAAAAGCACTTCGTATGTCTGGTGGAGATCATATTCACTCTGGAACTGTTGTAGGTAAACTTGAAGGTGAACGTGGAGTAACTCTTGGATTTGTAGACTTGCTTCGTGATGATTATATTGAAAAAGATCGTAGTCGTGGAATTTATTTCACTCAAGATTGGGTATCTATGCCAGGTGTACTACCTGTAGCATCTGGTGGTATTCACGTTTGGCATATGCCTGCTCTTACCGAAATTTTTGGTGATGATTCTGTATTACAATTTGGTGGCGGTACTTTAGGCCATCCTTGGGGTAATGCACCTGGAGCAGTTGCAAACCGTGTTGCATTAGAAGCGTGTGTTCAAGCTCGTAATGAAGGACGTGATCTTGCTCGTGAAGGTAATGATGTAATTCGTGATGCAGCAAGA
>J
AGACTTACCTACTATACTCCTGATTATGAGACCAAAGAAACCGACATTTTAGCTGCATTCCGCATGACTCCTCAAGCTGGAGTTCCACCCGAAGAAGCAGGCGCTGCTGTAGCAGCAGAATCTTCTACTGGTACATGGACTACTGTTTGGACCGATGGCTTAACTAGTCTAGATCGCTACAAAGGTAGATGCTATGATATTGAACCAGTTCCTGGCGAAGAAAACCAATACATTGTATATGTAGCGTATCCTCTAGACCTATTCGAAGAAGGCTCTGTAACCAACTTGTTCACCTCTATTGTAGGAAACGTATTTGGATTCAAAGCACTTCGAGCTCTGCGTTTAGAAGATTTGCGTATTCCTCCAGCTTACTCCAAAACCTTCCAAGGTCCTCCTCATGGTATTCAGGTAGAAAGAGATAAGATCAACAAATATGGACGTCCTTTGCTAGGTTGTACTATTAAACCTAAATTAGGTCTATCTGCAAAAAACTACGGTAGAGCAGTTTATGAAGTTTTACGTGGTGGCTTGGACTTCACTAAAGATGATGAAAACGTAACTTCTCAACCATTCATGCGTTGGAGAGATCGATTCTTGTTCTGTGCTGAAGCAATTTACAAAGCTCAAGCTGAGACTGGAGAAATCAAAGGACATTACTTAAACGCTACTGCAGGTACTTGTGAAGAAATGCTGAAAAGAGCAGAATATGCTAAAGAACTTGGAGTACCTATTGTTATGCATGACTACTTAACAGGTGGTTTTACTGCTAACACCAGTTTGGCTCATTATTGTCGTGATAATGGTCTACTTCTACACATTCACCGTGCTATGCACGCAGTTATTGATAGACAGAAAAATCACGGTATTCATTTCCGTGTACTAGCGAAAGCACTTCGTATGTCCGGTGGAGATCATATTCACTCTGGAACTGTTGTAGGTAAACTTGAAGGTGAACGTGAAGTAACTCTTGGATTTGTAGACTTACTTCGTGATGATTATATTGAGAAAGACCGTAGTCGTGGAATTTACTTCACCCAAGATTGGGTATCTATGCCAGGTGTATTGCCTGTAGCATCTGGTGGTATTCACGTTTGGCATATGCCTGCTCTTACCGAAATTTTCGGTGATGACTCTGTATTACAGTTTGGTGGCGGTACTTTAGGCCATCCTTGGGGTAATGCACCTGGAGCAGTTGCAAACCGTGTTGCATTAGAAGCATGTGTTCAAGCTCGTAATGAAGGACGTGATCTTGCTCGTGAAGGTAATGACGTAATTCGTGAGGCTACCAAA
>U
AGACTTACTTACTATACTCCTGATTATGAGACCAAAGAAACCGACATTTTAGCTGCATTCCGCATGACTCCTCAAGCTGGAGTTCCACCAGAAGAAGCAGGTGCTGCTGTAGCAGCAGAATCTTCTACTGGTACATGGACTACTGTTTGGACTGATGGTCTAACTAGTCTAGATCGCTACAAAGGTAGATGTTATGATATTGAGCCAGTTGCTGGTGAAGAAAACCAATACATTGTATATGTAGCCTACCCTATCGATTTATTCGAAGAAGGCTCTGTAACCAACTTGTTTACCTCTATTGTAGGAAACGTATTTGGATTTAAAGCGCTTCGAGCTTTGCGTTTGGAAGATTTGCGTATTCCTCCAGCTTATTCCAAAACTTTCCAAGGTCCTCCTCATGGTATTCAAGTAGAAAGAGACAAGCTGAACAAATATGGACGTCCTTTGCTAGGTTGTACAATTAAACCTAAATTAGGTTTATCTGCAAAAAACTACGGTAGAGCAGTTTATGAAGTTTTACGTGGTGGCTTGGACTTTACTAAGGATGATGAAAACGTAACTTCTCAACCATTCATGCGTTGGAGAGATCGTTTCTTATTCTGTGCTGAAGCAATTTACAAAGCTCAAGCTGAGACTGGAGAAATTAAAGGACATTACTTAAACGCTACTGCAGGTACTTGCGACGAAATGCTGAAAAGAGCAGAATATGCTAAAGAGCTTGGAGTACCTATTGTTATGCATGACTATTTAACAGCTGGTTTTACTGCTAATACCACTCTGGCTCTTTATTGTCGTGATAATGGTCTACTTCTACATATCCACCGTGCTATGCATGCAGTTATTGATAGACAAAAAAATCACGGTATTCATTTCCGTGTACTAGCAAAAGCACTTCGTATGTCTGGTGGTGACCATATTCACTCTGGAACTGTTGTAGGTAAACTTGAAGGTGAACGTGGAGTAACTCTTGGATTTGTAGACTTGCTTCGTGATGATTATATTGAAAAAGATCGTAGTCGTGGAATTTATTTCACCCAAGATTGGGTATCTATGCCGGGTGTATTGCCTGTAGCATCTGGTGGTATTCACGTTTGGCATATGCCTGCGCTTACCGAAATTTTTGGTGATGACTCTGTATTACAATTTGGTGGCGGTACTTTAGGCCATCCTTGGGGTAATGCACCTGGAGCAGTTGCAAACCGTGTTGCATTAGAAGCATGTGTTCAAGCTCGTAATGAAGGACGTGATCTTGCTCGTGAAGGTAATGACGTAATTCGTGATGCAGCAAA-
>V
AGACTTACCTACTATACTCCTGATTATGAGACCAAAGAAACCGACATTTTAGCTGCATTCCGCATGACTCCTCAAGCTGGAGTTCCACCCGAAGAAGCAGGCGCTGCTGTAGCAGCAGAATCTTCTACTGGTACATGGACTACTGTTTGGACCGATGGCTTAACTAGTCTAGATCGCTACAAAGGTAGATGCTATGATATTGAACCAGTTCCTGGCGAAGAGAACCAATACATCGTATATGTAGCGTATCCTCTAGACCTATTCGAAGAAGGCTCTGTAACCAACTTGTTCACCTCTATTGTAGGAAACGTATTTGGATTCAAAGCACTTCGAGCTTTGCGTTTAGAAGATTTACGTATTCCTCCAGCTTACTCCAAAACCTTCCAAGGTCCTCCTCATGGTATTCAAGTAGAAAGAGACAAGATCAACAAATATGGACGTCCTTTGCTAGGTTGTACTATTAAACCTAAATTGGGTCTATCTGCGAAAAACTACGGTAGAGCAGTTTATGAAGTTTTACGTGGTGGTTTGGATTTCACTAAAGATGATGAAAACGTAACTTCTCAACCATTCATGCGTTGGAGAGATCGTTTCTTGTTCTGTGCTGAAGCAATTTACAAAGCTCAAGCTGAGACTGGAGAAATCAAAGGACATTACTTAAACGCTACTGCAGGTACTTGTGAAGAAATGCTGAAAAGAGCAGAATATGCTAAAGAACTTGGAGTACCTATTGTTATGCATGACTACTTAACAGGTGGTTTTACTGCTAACACCAGTTTGGCTCATTATTGTCGTGATAATGGTCTACTTCTACACATTCACCGTGCTATGCACGCAGTTATTGATAGACAAAAAAATCACGGTATTCATTTCCGTGTACTAGCAAAAGCACTTCGTCTATCCGGTGGAGATCATATTCACTCTGGAACTGTTGTAGGTAAACTTGAAGGTGAACGTGAAGTAACTCTTGGATTTGTAGACTTGCTTCGTGATGATTATATTGAAAAAGACCGTAGTCGTGGAATTTACTTCACGCAAGATTGGGTATCTATGCCAGGTGTATTGCCTGTAGCATCTGGAGGTATTCACGTTTGGCATATGCCTGCTCTTACCGAAATTTTCGGTGATGACTCTGTATTACAGTTTGGTGGCGGTACTTTAGGCCATCCTTGGGGTAATGCACCTGGAGCAGTTGCAAACCGTGTTGCATTAGAAGCATGTGTTCAAGCTCGTAATGAAGGACGTGATCTTGCTCGTGAAGGTAATGACGTAATTCGTGAAGCTACCAAA
>M
AGACTTACTTACTATACTCCTGATTATGAAACCAAAGAAACCGACATTTTAGCTGCATTCCGCATGACTCCTCAAGCTGGAGTTCCACCAGAAGAAGCAGGCGCTGCTGTAGCAGCAGAATCTTCTACTGGTACATGGACTACTGTTTGGACCGATGGCTTAACTAGTCTAGATCGCTACAAAGGTAGATGCTATGATATTGAACCAGTTCCTGGCGAAGAGAACCAATACATCGTATATGTAGCATATCCTCTAGACCTATTCGAAGAAGGCTCTGTAACCAACTTATTCACCTCTATTGTAGGAAACGTATTTGGATTTAAAGCACTTCGAGCTTTGCGTTTGGAAGATTTGCGTATTCCTCCAGCTTACTCCAAAACCTTCCAAGGTCCTCCTCATGGTATTCAAGTAGAAAGAGATAAGATCAACAAATATGGACGTCCTTTGCTAGGTTGTACTATTAAACCTAAATTAGGTCTATCTGCAAAAAACTACGGTAGAGCAGTTTATGAAGTTTTACGTGGTGGTTTGGATTTCACTAAAGATGATGAAAACGTAACTTCTCAACCATTCATGCGTTGGAGAGATCGATTCTTGTTCTGTGCTGAAGCAATTTACAAAGCTCAAGCTGAGACTGGAGAAATTAAAGGACATTACTTAAACGCTACTGCAGGTACTTGTGAAGAAATGCTGAAAAGAGCAGAATATGCTAAAGAACTTGGAGTACCTATTGTTATGCATGACTACTTGACAGGTGGCTTTACTGCTAACACCAGTTTGGCTCATTATTGTCGTGATAATGGTCTACTTCTACACATTCACCGTGCTATGCACGCAGTTATTGATAGACAAAAAAATCACGGTATTCATTTCCGTGTACTAGCAAAAGCACTTCGTCTATCCGGTGGAGATCATATTCACTCTGGAACTGTTGTAGGTAAACTTGAAGGTGAACGTGAAGTAACTCTTGGATTTGTAGACTTGCTTCGTGATGATTATATTGAAAAAGACCGTAGTCGTGGAATTTACTTCACGCAAGATTGGGTATCTATGCCAGGTGTATTGCCTGTAGCATCTGGAGGTATTCACGTTTGGCATATGCCTGCTCTTACCGAAATTTTCGGTGATGACTCTGTATTACAGTTTGGTGGCGGTACTTTAGGCCATCCTTGGGGTAATGCACCTGGAGCAGTTGCAAACCGTGTTGCATTAGAAGCATGTGTTCAAGCTCGTAATGAAGGACGTGATCTTGCTCGTGAAGGTAATGACGTAATTCGTGAGGCTACCAAA
>N
AGACTTACCTACTATACTCCTGATTATGAGACCAAAGAAACCGACATTTTAGCTGCATTCCGCATGACTCCTCAAGCTGGAGTTCCACCAGAAGAAGCAGGTGCTGCTGTAGCAGCAGAATCTTCTACTGGTACATGGACTACTGTTTGGACTGATGGTCTAACTAGTCTAGATCGCTACAAAGGTAGATGTTATGATATTGAGCCAGTTGCTGGTGAAGAAAACCAATACATTGTATATGTAGCCTACCCTATCGATTTATTCGAAGAAGGCTCTGTAACCAATTTGTTTACCTCTATTGTAGGAAACGTATTTGGATTTAAAGCGCTTCGAGCTTTGCGTTTGGAAGATTTACGTATTCCTCCAGCTTATTCCAAAACTTTCCAAGGTCCTCCTCATGGTATTCAAGTTGAAAGAGACAAGCTGAACAAATATGGACGTCCTTTGCTAGGTTGTACTATTAAACCTAAATTAGGTCTATCTGCAAAAAACTACGGTAGAGCAGTGTATGAAGTTTTACGTGGTGGCTTGGACTTTACTAAAGATGATGAAAACGTAACTTCTCAACCATTCATGCGTTGGAGAGATCGTTTCTTATTCTGTGCTGAAGCAATTTACAAAGCTCAAGCTGAGACTGGAGAAATTAAAGGACATTACTTAAACGCTACTGCAGGTACTTGCGAAGAAATGCTGAAAAGAGCAGAATATGCTAAAGAGCTTGGAGTACCTATTGTTATGCATGACTATTTAACAGCTGGTTTTACTGCTAATACCACTTTGGCTCTTTATTGTCGTGATAATGGTCTACTTCTACACATCCACCGTGCTATGCATGCAGTTATTGATAGACAAAAAAATCACGGTATTCATTTCCGTGTACTAGCAAAAGCACTTCGTATGTCTGGTGGTGACCATATTCACTCTGGAACTGTTGTAGGTAAACTTGAAGGTGAACGTGGAGTAACTCTTGGATTTGTAGACTTACTTCGTGATGATTATATTGAAAAAGATCGTAGTCGTGGAATTTATTTCACCCAAGATTGGGTATCTATGCCAGGTGTATTGCCTGTAGCATCTGGTGGTATTCACGTTTGGCATATGCCTGCGCTTACAGAAATTTTTGGTGATGACTCTGTATTACAATTTGGTGGCGGTACTTTAGGCCATCCTTGGGGTAATGCACCTGGTGCAGTTGCAAACCGTGTTGCATTAGAAGCATGTGTTCAAGCTCGTAATGAAGGACGTGATCTTGCTCGTGAAGGTAATGACGTTATTCGTGATGCAGCAAAA
>P
AGACTTACCTACTATACTCCTGATTATGAGACCAAAGAAACCGACATTTTAGCTGCATTCCGCATGACTCCTCAAGCTGGAGTTCCACCCGAAGAAGCAGGCGCTGCTGTAGCAGCAGAATCTTCTACTGGTACATGGACTACTGTTTGGACCGATGGCTTAACTAGTCTAGATCGCTACAAAGGTAGATGCTATGATATTGAACCAGTTCCTGGCGAAGAAAACCAATACATTGTATATGTAGCGTATCCTCTAGACCTATTCGAAGAAGGCTCTGTAACCAACTTGTTCACCTCTATTGTAGGAAACGTATTTGGATTCAAAGCACTTCGAGCTCTGCGTTTGGAAGATTTGCGTATTCCTCCAGCTTACTCCAAAACTTTCCAAGGTCCTCCTCATGGTATTCAAGTAGAAAGAGATAAGATCAACAAATATGGACGTCCTTTGCTAGGTTGTACTATTAAACCTAAATTAGGTTTATCTGCAAAAAACTACGGTAGAGCAGTTTATGAAGTTTTACGTGGTGGCTTGGACTTCACTAAAGATGATGAAAACGTAACTTCTCAACCATTCATGCGTTGGAGAGATCGATTCTTGTTCTGTGCTGAGGCAATTTACAAAGCTCAAGCTGAGACTGGAGAAATCAAAGGACATTACTTAAACGCTACTGCAGGTACTTGTGAAGAAATGCTGAAAAGAGCAGAATATGCTAAAGAACTTGGAGTACCTATTGTTATGCATGACTACTTAACAGGTGGTTTTACTGCTAACACCAGTTTGGCTCATTATTGTCGTGATAATGGTCTACTTCTACACATTCACCGTGCTATGCACGCAGTTATTGATAGACAGAAAAATCACGGTATTCATTTCCGTGTACTAGCGAAAGCACTTCGTATGTCCGGTGGAGATCATATTCACTCTGGAACTGTTGTAGGTAAACTTGAAGGTGAACGTGAAGTAACTCTTGGATTTGTAGATTTGCTTCGTGATGATTATATTGAAAAAGACCGTAGTCGTGGAATTTACTTCACGCAAGATTGGGTATCTATGCCAGGTGTATTGCCTGTAGCATCTGGAGGTATTCACGTTTGGCATATGCCTGCTCTTACCGAAATTTTCGGTGATGACTCTGTATTACAGTTTGGTGGCGGTACTTTAGGCCATCCTTGGGGTAATGCACCTGGAGCAGTTGCAAACCGTGTTGCATTAGAAGCATGTGTTCAAGCTCGTAATGAAGGACGTGATCTTGCTCGTGAAGGTAATGATGTAATTCGTGAGGCTACCAAA
>S
AGACTTACCTACTATACTCCTGATTATGAGACCAAAGAAACCGACATTTTAGCTGCATTCCGCATGACTCCTCAAGCTGGAGTACCACCAGAAGAAGCAGGTGCTGCTGTAGCAGCAGAATCTTCTACTGGTACATGGACTACTGTTTGGACCGATGGTCTAACTAGTCTAGATCGCTACAAAGGTAGATGTTATGATATTGAGCCAGTTGCTGGCGAAGAAAACCAATACATTGTATATGTAGCTTACCCTATCGATTTATTCGAAGAAGGCTCTGTAACCAATTTGTTTACCTCTATTGTAGGAAACGTATTTGGATTTAAAGCGCTTCGAGCTTTGCGTTTAGAAGATTTGCGTATTCCTCCAGCTTATTCTAAAACTTTCCAAGGTCCTCCTCATGGTATTCAAGTAGAAAGAGACAAGCTGAACAAATATGGACGTCCTTTGCTAGGTTGTACTATTAAACCTAAATTAGGTTTATCTGCAAAAAACTACGGTAGAGCAGTTTATGAAGTTTTACGTGGTGGCTTGGACTTTACTAAAGATGATGAAAACGTAACTTCTCAACCATTCATGCGTTGGAGAGATCGTTTCTTATTCTGTGCTGAAGCAATTTACAAAGCTCAAGCTGAGACTGGAGAAATTAAAGGACATTACTTAAACGCTACTGCAGGTACTTGCGACGAAATGCTGAAAAGAGCAGAATATGCTAAAGAGCTTGGAGTACCTATTGTTATGCATGACTATTTAACAGCTGGCTTTACTGCTAATACCACTTTGGCTCTTTATTGTCGTGATAATGGTCTACTTCTACATATCCACCGTGCTATGCATGCAGTTATTGATAGACAAAAAAATCACGGTATTCATTTCCGTGTACTAGCAAAAGCACTTCGTATGTCTGGTGGAGATCATATTCACTCTGGAACTGTTGTAGGTAAACTTGAAGGTGAACGTGGAGTAACTCTTGGATTTGTAGATTTACTTCGTGATGATTATATTGAAAAAGATCGTAGTCGTGGAATTTATTTCACCCAGGATTGGGTATCTATGCCAGGTGTATTGCCTGTAGCATCTGGTGGTATTCACGTTTGGCATATGCCTGCGCTTACCGAAATTTTTGGTGATGACTCTGTATTACAATTTGGTGGCGGTACTTTGGGCCATCCTTGGGGTAATGCACCTGGAGCAGTTGCAAACCGTGTTGCATTAGAAGCATGTGTTCAAGCTCGTAATGAAGGACGTGATCTTGCTCGTGAAGGCAATGACGTAATTCGTGATGCAGCAAAA
>CCCryo311-07
AGACTTACCTACTATACTCCTGATTATGAGACCAAAGAAACCGACATTTTAGCTGCATTCCGCATGACTCCTCAAGCTGGAGTTCCACCCGAAGAAGCAGGCGCTGCTGTAGCAGCAGAATCTTCTACTGGTACATGGACTACTGTTTGGACCGATGGCTTAACTAGTCTAGATCGCTACAAAGGTAGATGCTATGATATTGAACCAGTTCCTGGCGAAGAAAACCAATACATTGTATATGTAGCGTATCCTCTAGACCTATTCGAAGAAGGCTCTGTAACCAACTTGTTCACCTCTATTGTAGGAAACGTATTTGGATTCAAAGCACTTCGAGCTCTGCGTTTAGAAGATTTGCGTATTCCTCCAGCTTACTCCAAAACCTTCCAAGGTCCTCCTCATGGTATTCAGGTAGAAAGAGATAAGATCAACAAATATGGACGTCCTTTGCTAGGTTGTACTATTAAACCTAAATTAGGTCTATCTGCAAAAAACTACGGTAGAGCAGTTTATGAAGTGTTACGTGGTGGCTTGGACTTCACTAAAGATGATGAAAACGTAACTTCTCAACCATTCATGCGTTGGAGAGATCGATTCTTGTTCTGTGCTGAGGCAATTTACAAAGCTCAAGCTGAGACTGGAGAAATCAAAGGACATTACTTAAACGCTACTGCAGGTACTTGTGAAGAAATGCTGAAAAGAGCAGAATATGCTAAAGAACTTGGAGTACCTATTGTTATGCATGACTACTTAACAGGTGGTTTTACTGCTAACACCAGTTTGGCTCATTATTGTCGTGATAATGGTCTACTTTTACACATTCACCGTGCTATGCACGCAGTTATTGATAGACAGAAAAATCACGGTATTCATTTCCGTGTACTAGCAAAAGCACTTCGTATGTCCGGTGGAGATCATATTCACTCTGGAACTGTTGTAGGTAAACTTGAAGGTGAACGTGAAGTAACTCTTGGATTTGTAGACTTACTTCGTGATGATTATATTGAAAAAGACCGTAGTCGTGGAATTTACTTCACCCAAGATTGGGTATCTATGCCAGGTGTATTGCCTGTAGCATCTGGAGGTATTCACGTGTGGCATATGCCTGCTCTTACCGAAATTTTCGGTGATGACTCTGTATTACAGTTTGGTGGCGGTACTTTAGGCCATCCTTGGGGTAATGCACCTGGAGCAGTTGCAAACCGTGTTGCATTAGAAGCATGTGTTCAAGCTCGTAATGAAGGACGTGATCTTGCTCGTGAAGGTAATGATGTAATTCGTGAGGCTACCAAA
>ACOI60
AGACTTACTTATTACACTCCTGACTATGAAACCAAAGAAACCGATATTTTAGCTGCATTTCGTATGACTCCTCAAGCTGGAGTTCCACCTGAAGAAGCAGGCGCTGCAGTAGCAGCTGAGTCTTCTACTGGTACATGGACTACTGTTTGGACCGATGGTCTTACTAGCTTAGACCGATACAAAGGCCGTTGCTATGATCTTGAGCCTGTTCCTGGCGAAGAAAACCAATATATTGCATATATTGCTTATCCTTTGGATCTATTCGAAGAAGGTTCTGTTACTAACTTATTCACTTCTATCGTAGGGAACGTTTTTGGATTTAAAGCACTTCGAGCGCTACGTTTGGAAGATTTGCGTATCCCACCAGCTTATTCTAAAACTTTCCAAGGACCTCCTCACGGTATTCAGGTAGAAAGAGACAAGTTGAATAAATATGGCCGTCCATTGCTAGGTTGTACTATTAAGCCTAAGCTTGGTTTGTCTGCTAAAAACTACGGTAGAGCTGTATATGAAGTTCTTCGTGGTGGTTTGGATTTCACTAAAGATGATGAAAACGTAACCTCTCAACCATTCATGCGTTGGAGAGACCGATTCTTGTTTGGCGCTGAAGCCATTTACAAAGCTCAAGCTGAGACCGGAGAAATCAAAGGACATTACCTAAACGCTACTGCAGGTACTTGTGAAGAAATGCTTAAAAGAGCAGCTTATGCTAAAGAGTTAGGTGTACCTATTGTTATGCACGACTATTTGACTGCTGGTTTCACTGCTAACACAACTCTAGCTCATTATTGCCGTGACAATGGTCTTCTTCTACACATTCACCGTGCTATGCACGCTGTTATTGATAGACAAAAGAATCATGGTATCCACTTCCGTGTACTAGCTAAAGCATTACGTATGTCTGGTGGAGATCATATTCACTCTGGCACAGTTGTTGGTAAACTGGAAGGTGAACGTCAAGTTACTTTGGGTTTTGTAGACCTACTTCGTGATGATTACATTGAAAAAGATCGTAGTCGTGGTATCTACTTTGCTCAAGACTGGGTTTCTATGCCAGGAGTTTTGCCTGTTGCATCCGGAGGTATTCACGTATGGCACATGCCTGCTCTAACTGAAATCTTTGGAGATGACTCCGTTCTACAATTTGGTGGAGGAACTCTAGGTCACCCTTGGGGTAATGCACCTGGAGCAGTAGCAAACCGTGTAGCGCTAGAGGCATGCGTTCAAGCTCGTAACGAAGGACGTGATCTTGCTCGTGAAGGTAACGACGTAATTCGTCAAGCGTGTAAG
>CCAP699/1
AGACTTACTTATTACACTCCTGACTATGAAACCAAAGAGACCGATATTTTGGCTGCATTCCGTATGACTCCTCAAGCTGGAGTTCCACCTGAAGAAGCAGGAGCTGCAGTAGCAGCTGAGTCTTCTACTGGTACATGGACTACTGTTTGGACCGATGGTCTTACTAGCCTAGACCGATACAAAGGCCGTTGCTATGATCTTGAGCCTGTTCCTGGCGAAGAAAACCAATATATTGCATATATTGCTTATCCTTTGGATCTATTTGAAGAAGGTTCTGTTACTAACTTATTCACCTCTATCGTAGGAAATGTTTTTGGATTTAAAGCACTTCGAGCGCTACGTTTGGAAGATTTGCGCATTCCACCAGCTTATTCCAAAACTTTCCAAGGACCTCCTCACGGTATTCAGGTAGAAAGAGATAAATTGAATAAATATGGCCGTCCATTGCTAGGCTGTACTATTAAGCCTAAGCTTGGTTTATCCGCTAAAAACTACGGTAGAGCTGTATATGAAGTTCTTCGTGGTGGTTTGGACTTCACTAAAGATGATGAAAACGTAACCTCTCAACCATTCATGCGTTGGAGAGACCGATTCTTGTTCTCCGCTGAAGCAATTTACAAAGCTCAAGCTGAGACTGGAGAAATCAAAGGACATTACCTAAACGCTACCGCGGGTACCTGTGAAGAGATGATGAAAAGAGCGGCTTATGCTAAAGAGTTAGGTGTGCCAATTGTTATGCACGATTACTTAACTGCTGGTTTTACCGCTAACACAACCTTAGCTCATTATTGCCGTGACAATGGCCTTCTTCTACACATTCATCGTGCTATGCACGCTGTTATTGACAGACAAAAGAACCATGGTATCCATTTCCGTGTATTAGCTAAAGCTTTGCGTATGTCCGGTGGAGATCACATTCACTCTGGAACAGTTGTTGGTAAACTAGAAGGCGAACGTCAAGTTACTTTGGGTTTTGTAGACCTACTTCGTGATGATTACATTGAAAAAGATCGTAGTCGTGGTATCTACTTTGCTCAAGACTGGGTTTCTATGCCAGGAGTTTTGCCTGTTGCATCTGGAGGTATTCACGTATGGCACATGCCTGCTTTAACCGAAATCTTTGGAGATGACTCTGTTCTACAATTTGGTGGAGGAACTCTAGGTCACCCTTGGGGTAATGCACCTGGAGCAGTAGCAAATCGTGTTGCGCTAGAAGCATGTGTTCAAGCTCGTAACGAAGGACGTGACCTTGCTCGTGAAGGTAACGACGTAATTCGCCAAGCATGTAAA
>JH0007
ACACTTACTTACTATACTCCTGATTATGAAACCAAAGAAACCGACATTTTAGCTGCATTCCGCATGACTCCTCAAGCTGGAGTTCCACCCGAAGAAGCAGGCGCTGCTGTAGCAGCAGAATCTTCTACTGGTACATGGACTACTGTTTGGACCGATGGCTTAACTAGTCTAGATCGCTACAAAGGTAGATGCTATGATATTGAACCAGTTCCTGGCGAAGAGAACCAATACATCGTATATGTAGCATATCCTCTAGACCTATTCGAAGAAGGCTCTGTAACCAACTTATTCACCTCTATTGTAGGAAACGTATTTGGATTTAAAGCACTTCGAGCTTTGCGTTTGGAAGATTTGCGTATTCCTCCAGCTTACTCCAAAACTTTCCAAGGTCCTCCTCATGGTATTCAAGTAGAAAGAGATAAGATCAACAAATATGGACGTCCTTTGCTAGGTTGTACTATTAAACCTAAATTAGGTCTATCTGCGAAAAACTATGGTAGAGCAGTTTACGAAGTTTTACGTGGTGGTTTGGATTTCACTAAAGATGATGAAAACGTAACTTCTCAACCATTCATGCGTTGGAGAGATCGATTCTTGTTCTGTGCTGAAGCAATTTACAAAGCTCAAGCTGAGACTGGAGAAATTAAAGGACATTACTTAAACGCTACTGCAGGTACTTGTGAAGAAATGCTGAAAAGAGCAGAATATGCTAAAGAACTTGGAGTACCTATTGTTATGCATGACTACTTGACAGGTGGTTTTACTGCTAACACCAGTTTGGCTCATTATTGTCGTGATAATGGTCTACTTCTACACATTCACCGTGCTATGCACGCAGTTATTGATAGACAAAAAAATCACGGTATTCATTTCCGTGTACTAGCAAAAGCACTTCGTCTATCCGGTGGAGATCATATTCACTCTGGAACTGTTGTAGGTAAACTTGAAGGTGAACGTGAAGTAACTCTTGGATTTGTAGACTTGCTTCGTGATGATTATATTGAAAAAGACCGTAGTCGTGGAATTTACTTCACGCAAGATTGGGTATCTATGCCAGGTGTATTGCCTGTAGCATCTGGAGGTATTCACGTTTGGCATATGCCTGCTCTTACCGAAATTTTCGGTGATGACTCTGTATTACAGTTTGGTGGCGGTACTTTAGGCCATCCTTGGGGTAATGCACCTGGAGCAGTTGCAAACCGTGTTGCATTAGAAGCATGTGTTCAAGCTCGTAATGAAGGACGTGATCTTGCTCGTGAAGGTAATGACGTAATTCGTGAGGCTACCAAA
>JH0039
AGACTTACCTACTATACTCCTGATTATGAGACCAAAGAAACCGACATTTTAGCTGCATTCCGCATGACTCCTCAAGCTGGAGTACCACCAGAAGAAGCAGGTGCTGCTGTAGCAGCAGAATCTTCTACTGGTACATGGACTACTGTTTGGACTGATGGTCTAACTAGTCTAGATCGCTACAAAGGTAGATGTTATGATATTGAACCAGTTGCTGGTGAAGAAAACCAATACATTGTATATGTAGCCTACCCTATCGATTTATTCGAAGAAGGCTCTGTAACCAATTTGTTTACCTCTATTGTAGGAAACGTATTTGGATTTAAAGCGCTTCGAGCTTTACGTTTGGAAGATTTGCGTATTCCTCCAGCTTATTCCAAAACTTTCCAAGGTCCTCCTCATGGTATTCAAGTAGAAAGAGACAAGCTAAACAAATATGGACGTCCTTTGCTAGGTTGTACTATTAAACCTAAATTAGGTTTATCTGCAAAAAACTACGGTAGAGCGGTTTATGAAGTTTTACGTGGTGGCTTGGACTTTACTAAGGATGATGAAAACGTAACTTCTCAACCATTTATGCGTTGGAGAGATCGTTTCTTATTCTGTGCTGAAGCAATTTACAAAGCTCAAGCTGAGACTGGAGAAATTAAAGGACATTACTTAAACGCTACTGCAGGTACTTGCGACGAAATGCTGAAAAGAGCAGAATATGCTAAAGAGCTTGGAGTACCTATTGTTATGCATGACTATTTAACAGCTGGTTTTACTGCTAATACCACTTTGGCTCTTTATTGTCGTGATAATGGTCTACTTCTACATATCCACCGTGCTATGCATGCAGTTATTGATAGACAAAAAAATCACGGTATTCATTTCCGTGTACTAGCAAAAGCACTTCGTATGTCTGGTGGTGACCATATTCACTCTGGAACTGTTGTAGGTAAACTTGAAGGTGAACGTGGAGTAACTCTTGGATTTGTAGACTTGCTTCGTGATGATTATATTGAAAAAGATCGTAGTCGTGGAATTTATTTCACCCAAGATTGGGTATCTATGCCAGGTGTATTGCCTGTAGCATCTGGTGGTATTCACGTTTGGCATATGCCTGCGCTTACCGAAATTTTTGGTGATGACTCCGTATTACAATTTGGTGGCGGTACTTTAGGCCATCCTTGGGGTAATGCACCTGGAGCAGTTGCAAACCGTGTTGCATTAGAAGCATGTGTTCAAGCTCGTAATGAAGGACGTGATCTTGCTCGTGAAGGTAATGACGTAATTCGTGATGCAGCAAAA
>JH0044
AGACTTACTTATTATACTCCTGATTATGAGACCAAAGAAACCGACATTTTAGCTGCATTCCGCATGACTCCTCAAGCTGGAGTTCCACCAGAAGAAGCTGGTGCTGCTGTAGCAGCAGAATCTTCTACTGGTACATGGACTACTGTTTGGACTGATGGTCTAACTAGTCTAGATCGCTACAAAGGTAGATGTTATGATATTGAGCCAGTTGCTGGTGAAGAAAATCAATACATTGTATATGTAGCCTACCCTATCGATTTATTCGAAGAAGGCTCTGTAACCAACTTGTTTACCTCTATTGTAGGAAACGTATTTGGATTTAAAGCGCTTCGAGCTTTGCGTTTGGAAGATTTGCGTATTCCTCCAGCTTATTCCAAAACTTTCCAAGGTCCTCCTCATGGTATTCAAGTAGAAAGAGACAAGCTGAACAAATATGGACGTCCTTTGCTAGGTTGTACTATTAAACCTAAATTAGGTTTATCTGCAAAAAACTACGGTAGAGCAGTTTATGAAGTTTTACGTGGTGGCTTGGACTTTACTAAAGATGATGAAAACGTAACTTCTCAACCATTCATGCGTTGGAGAGATCGTTTCTTATTCTGTGCTGAAGCAATTTACAAAGCTCAAGCTGAAACTGGAGAAATTAAAGGACATTACTTAAACGCTACTGCAGGTACTTGCGACGAAATGCTGAAAAGAGCAGAATATGCTAAAGAGCTTGGAGTACCTATTGTTATGCATGACTATTTAACAGCTGGTTTTACTGCTAATACCACTTTGGCTCTTTATTGTCGTGATAATGGTCTACTTCTACATATCCACCGTGCTATGCATGCAGTTATTGATAGACAAAAAAATCACGGTATTCATTTCCGTGTACTAGCAAAAGCACTTCGTATGTCTGGTGGTGACCATATTCACTCTGGAACTGTTGTAGGTAAACTTGAAGGTGAGCGTGGAGTAACTCTTGGATTTGTAGACTTGCTTCGTGATGATTATATTGAAAAAGATCGTAGTCGTGGAATTTATTTCACCCAAGATTGGGTATCTATGCCAGGTGTATTGCCTGTAGCATCTGGTGGTATTCATGTTTGGCATATGCCTGCGCTTACTGAAATTTTTGGTGATGACTCTGTATTACAATTTGGTGGCGGTACTTTAGGCCATCCTTGGGGTAATGCACCTGGAGCAGTTGCAAACCGTGTTGCATTAGAAGCATGTGTTCAAGCTCGTAATGAAGGACGTGATCTTGCTCGTGAAGGTAATGACGTAATTCGTGATGCAGCAAAA
>JH0049
AGACTTACCTACTATACTCCTGATTATGAAACCAAAGAAACCGACATTTTAGCTGCATTCCGCATGACTCCTCAAGCTGGAGTTCCACCAGAAGAAGCAGGTGCTGCTGTAGCAGCAGAATCTTCTACTGGTACATGGACTACTGTTTGGACCGATGGTCTAACTAGTCTAGATCGCTACAAAGGTAGATGTTATGATATTGAACCAGTTGCTGGTGAAGAAAACCAATACATTGTATACGTAGCGTACCCTCTAGATTTGTTCGAAGAAGGCTCTGTAACCAATTTGTTTACCTCTATTGTAGGAAACGTATTTGGATTTAAAGCGCTTCGAGCTTTGCGTTTGGAAGATTTGCGTATTCCTCCAGCTTATTCCAAAACTTTCCAAGGTCCTCCTCATGGTATTCAGGTAGAAAGAGACAAGCTAAACAAATATGGACGTCCTTTGTTAGGTTGTACTATTAAACCTAAATTAGGTCTATCTGCAAAAAACTACGGTAGAGCAGTGTATGAAGTTTTACGTGGTGGTTTGGACTTTACTAAAGATGATGAAAACGTAACTTCTCAACCATTCATGCGTTGGAGAGATCGTTTCTTATTCTGTGCTGAAGCAATTTACAAAGCTCAAGCTGAGACTGGAGAAATTAAAGGACATTACTTAAACGCTACTGCAGGTACTTGCGACGAAATGCTGAAAAGAGCAGAATATGCTAAAGAGCTTGGAGTACCTATTGTTATGCACGACTATTTAACAGCTGGTTTTACTGCTAATACCACTTTGGCTCTTTATTGTCGTGATAATGGTCTACTTCTACATATTCACCGTGCTATGCATGCAGTTATTGATAGACAAAAAAATCACGGTATTCATTTCCGTGTACTAGCAAAAGCACTTCGTATGTCTGGTGGAGATCATATTCACTCTGGAACTGTTGTAGGTAAACTTGAAGGTGAACGTGGAGTAACTCTTGGATTTGTAGACTTACTTCGTGATGACTATATTGAAAAAGATCGTAGTCGTGGAATTTATTTCACCCAAGATTGGGTATCTATGCCAGGTGTATTACCTGTAGCATCTGGTGGTATTCACGTTTGGCATATGCCTGCTCTTACCGAAATTTTTGGTGATGATTCTGTATTACAATTTGGTGGTGGTACTTTAGGCCATCCTTGGGGTAATGCACCTGGAGCAGTTGCAAATCGTGTTGCACTAGAAGCTTGTGTTCAAGCTCGTAATGAAGGACGTGATCTTGCTCGTGAAGGTAATGACGTAATTCGTGATGCAGCAAAA
>JH0087
AGACTTACTTATTATACTCCTGATTATGAGACCAAAGAAACCGACATTTTAGCTGCATTCCGCATGACTCCTCAAGCTGGAGTTCCACCAGAAGAAGCTGGTGCTGCTGTAGCAGCAGAATCTTCTACTGGTACATGGACTACTGTTTGGACTGATGGTCTAACTAGTCTAGATCGCTACAAAGGTAGATGTTATGATATTGAGCCAGTTGCTGGTGAAGAAAACCAATACATTGTATATGTAGCCTACCCTATCGATTTATTCGAAGAAGGCTCTGTAACCAACTTGTTTACCTCTATTGTAGGAAACGTATTTGGATTTAAAGCGCTTCGAGCTTTGCGTTTGGAAGATTTGCGTATTCCTCCAGCTTATTCCAAAACTTTCCAAGGTCCTCCTCATGGTATTCAAGTAGAAAGAGACAAGCTGAACAAATATGGACGTCCTTTGCTAGGTTGTACTATTAAACCTAAATTAGGTTTATCTGCAAAAAACTACGGTAGAGCAGTTTATGAAGTTTTACGTGGTGGCTTGGACTTTACTAAAGATGATGAAAACGTAACTTCTCAACCATTCATGCGTTGGAGAGATCGTTTTTTATTCTGTGCTGAAGCAATTTACAAAGCTCAAGCTGAAACTGGAGAAATTAAAGGACATTACTTAAACGCTACTGCAGGTACTTGCGACGAAATGCTGAAAAGAGCAGAATATGCTAAAGAGCTTGGAGTACCTATTGTTATGCATGACTATTTAACAGCTGGTTTTACTGCTAATACTAGTTTAGCTCTTTATTGTCGTGATAATGGTCTACTTCTACATATCCATCGTGCTATGCATGCAGTTATTGATAGACAAAAAAATCACGGTATTCATTTCCGTGTACTAGCAAAAGCACTTCGTATGTCTGGTGGTGACCATATTCACTCTGGAACTGTTGTAGGTAAACTTGAAGGTGAACGTGGAGTAACTCTTGGATTTGTAGATTTGCTTCGTGATGATTATATTGAAAAAGATCGTAGTCGTGGAATTTATTTCACCCAAGATTGGGTATCTATGCCAGGTGTATTGCCTGTAGCATCTGGTGGTATTCATGTTTGGCATATGCCTGCACTTACCGAAATTTTTGGTGATGACTCTGTATTACAATTTGGTGGTGGTACTTTAGGTCATCCTTGGGGTAATGCACCTGGAGCAGTTGCAAACCGTGTTGCATTAGAAGCATGTGTTCAAGCTCGTAATGAAGGACGCGATCTTGCTCGTGAAGGTAATGACGTAATTCGTGATGCAGCAAAA
>JH0305
AGACTTACCTACTATACTCCTGATTATGAAACCAAAGAAACCGACATTTTAGCTGCATTCCGCATGACTCCTCAAGCTGGAGTTCCACCAGAAGAAGCAGGTGCTGCTGTAGCGGCAGAATCTTCTACTGGTACATGGACTACTGTTTGGACCGATGGTCTAACTAGTCTAGATCGTTACAAAGGTAGATGTTATGATATTGAACCAGTTGCTGGCGAAGAAAACCAATACATTGTATATGTAGCGTACCCTCTAGATTTATTCGAAGAAGGCTCTGTAACCAACTTGTTTACCTCTATTGTAGGAAACGTATTTGGATTTAAAGCACTTCGAGCTTTGCGTTTGGAAGATTTGCGTATTCCTCCAGCTTATTCCAAAACTTTCCAAGGTCCTCCTCATGGTATTCAGGTAGAAAGAGATAAGCTGAATAAATATGGACGTCCTTTATTAGGTTGTACTATTAAACCTAAATTAGGTCTATCTGCAAAAAACTACGGTAGAGCAGTTTATGAAGTTTTACGTGGTGGCTTGGACTTTACTAAAGATGATGAAAACGTAACTTCTCAACCATTCATGCGTTGGAGAGATCGTTTCTTATTCTGTGCTGAAGCAATTTACAAAGCTCAAGCTGAGACTGGAGAAATTAAAGGACATTACTTAAACGCTACTGCAGGTACTTGTGACGAAATGCTGAAAAGAGCAGAATATGCTAAAGAGCTTGGAGTACCTATTGTTATGCACGACTATTTAACAGCTGGTTTTACTGCTAATACCACTTTGGCTCTTTATTGTCGTGATAATGGTCTACTTTTACATATTCACCGTGCTATGCATGCAGTTATTGATAGACAAAAAAATCACGGTATTCATTTCCGTGTACTAGCAAAAGCACTTCGTATGTCTGGTGGAGATCATATTCACTCTGGAACTGTTGTAGGTAAACTTGAAGGTGAACGTGGAGTAACTCTTGGATTTGTAGACTTACTTCGTGATGACTATATTGAAAAAGATCGTAGTCGTGGAATTTATTTCACCCAAGATTGGGTATCTATGCCAGGTGTACTGCCTGTAGCATCTGGTGGTATTCACGTTTGGCATATGCCTGCTCTTACCGAAATTTTTGGTGATGACTCTGTATTACAATTTGGTGGCGGTACTTTAGGCCATCCTTGGGGTAATGCACCTGGAGCAGTTGCAAATCGTGTTGCATTAGAAGCGTGTGTTCAAGCTCGTAATGAAGGACGTGATCTTGCTCGTGAAGGTAATGACGTAATTCGTGATGCAGCAAAA
>JH0312
AGACTTACCTACTATACTCCTGATTATGAGACCAAAGAAACCGACATTTTAGCTGCATTCCGCATGACTCCTCAAGCTGGAGTTCCACCAGAAGAAGCAGGTGCTGCTGTAGCAGCAGAATCTTCTACTGGTACATGGACTACTGTTTGGACCGATGGTCTAACTAGTCTAGATCGCTACAAAGGTAGATGTTATGATATTGAACCGGTTGCTGGTGAAGAAAACCAATACATTGTATATGTAGCTTACCCTATCGATTTATTCGAAGAAGGCTCTGTAACCAATTTGTTTACCTCTATTGTAGGAAACGTATTTGGATTTAAAGCGCTTCGAGCTTTGCGTTTGGAAGATTTGCGTATTCCTCCAGCTTATTCCAAAACTTTCCAAGGTCCTCCTCATGGTATTCAAGTAGAAAGAGACAAGTTGAACAAATATGGACGTCCTTTGCTAGGTTGTACTATTAAACCTAAATTAGGTCTATCTGCAAAAAACTACGGTAGAGCAGTTTATGAAGTGTTACGTGGTGGCTTGGACTTTACTAAAGATGATGAAAACGTAACTTCTCAACCATTCATGCGTTGGAGAGATCGTTTCTTATTCTGTGCTGAAGCAATTTACAAAGCTCAAGCTGAAACTGGAGANATTAAAGGACATTACTTAAACGCTACTGCAGGTACTTGCGACGAAATGCTGAAAAGAGCAGAATATGCTAAAGAGCTTGGAGTACCTATTGTTATGCACGACTATTTAACAGCTGGTTTTACTGCTAATACCACTTTGGCTCTTTATTGTCGTGATAATGGTCTACTTCTACATATTCACCGTGCTATGCATGCAGTTATTGATAGACAAAAAAATCACGGTATTCATTTCCGTGTACTAGCAAAAGCACTTCGTATGTCTGGTGGAGACCATATTCACTCTGGAACTGTTGTAGGTAAACTTGAAGGTGAACGTGGAGTAACTCTTGGATTTGTAGACTTGCTTCGTGATGATTATATTGAAAAAGATCGTAGTCGTGGAATTTATTTCACCCAAGATTGGGTATCTATGCCAGGTGTACTACCTGTAGCATCTGGTGGTATTCACGTTTGGCATATGCCTGCTCTTACCGAAATTTTTGGTGATGATTCTGTATTACAATTTGGTGGCGGTACTTTAGGCCATCCTTGGGGTAATGCACCTGGAGCAGTTGCAAACCGTGTTGCATTAGAAGCATGTGTTCAAGCTCGTAATGAAGGACGTGATCTTGCTCGTGAAGGTAATGACGTAATTCGTGATGCAGCAAAA
>JH0453
AGACTTACCTACTATACTCCTGATTATGAGACCAAAGAAACCGACATTTTAGCTGCATTCCGCATGACTCCTCAAGCTGGAGTACCACCAGAAGAAGCAGGTGCTGCTGTAGCAGCAGAATCTTCTACTGGTACATGGACTACTGTTTGGACCGATGGTCTAACTAGTCTAGATCGCTACAAAGGTAGATGTTATGATATTGAGCCAGTTGCTGGCGAAGAAAACCAATACATTGTATATGTAGCTTACCCTATCGATTTATTCGAAGAAGGCTCTGTAACCAATTTGTTTACCTCTATTGTAGGAAACGTATTTGGATTTAAAGCGCTTCGAGCTTTGCGTTTAGAAGATTTGCGTATTCCTCCAGCTTATTCTAAAACTTTCCAAGGTCCTCCTCATGGTATTCAAGTAGAAAGAGACAAGCTGAACAAATATGGACGTCCTTTGCTAGGTTGTACTATTAAACCTAAATTAGGTCTATCTGCAAAAAACTACGGTAGAGCAGTTTATGAAGTTTTACGTGGTGGCTTGGACTTTACTAAAGATGATGAAAACGTAACTTCTCAACCATTCATGCGTTGGAGAGATCGTTTCTTATTCTGTGCTGAAGCAATTTACAAAGCTCAAGCTGAGACTGGAGAAATTAAAGGACATTACTTAAACGCTACTGCAGGTACTTGCGACGAAATGCTGAAAAGAGCAGAATATGCTAAAGAGCTTGGAGTACCTATTGTTATGCATGACTATTTAACAGCTGGCTTTACTGCTAATACCACTTTGGCTCTTTATTGTCGTGATAATGGTCTACTTCTACATATCCACCGTGCTATGCATGCAGTTATTGATAGACAAAAAAATCACGGTATTCATTTCCGTGTACTAGCAAAAGCACTTCGTATGTCTGGTGGAGATCATATTCACTCTGGAACTGTTGTAGGTAAACTTGAAGGTGAACGTGGAGTAACTCTTGGATTTGTAGATTTACTTCGTGATGATTATATTGAAAAAGATCGTAGTCGTGGAATTTATTTCACCCAAGATTGGGTATCTATGCCAGGTGTATTGCCTGTAGCATCTGGTGGTATTCACGTTTGGCATATGCCTGCGCTTACCGAAATTTTTGGTGATGATTCTGTATTACAATTTGGTGGCGGTACTTTGGGCCATCCTTGGGGTAATGCACCTGGAGCAGTTGCAAACCGTGTTGCATTAGAAGCGTGTGTTCAAGCTCGTAATGAAGGACGTGATCTTGCTCGTGAAGGCAATGACGTAATTCGTGATGCAGCAAAA
>JH0644
AGACTTACCTACTATACTCCTGATTATGAGACCAAAGAAACCGACATTTTAGCTGCATTCCGCATGACTCCTCAAGCTGGAGTTCCACCCGAAGAAGCAGGCGCTGCTGTAGCAGCAGAATCTTCTACTGGTACATGGACTACTGTTTGGACCGATGGCTTAACTAGTCTAGATCGCTACAAAGGTAGATGCTATGATATTGAACCAGTTCCTGGCGAAGAAAACCAATACATTGTATATGTAGCGTATCCTCTAGACCTATTCGAAGAAGGCTCTGTAACCAACTTGTTCACCTCTATTGTAGGAAACGTATTTGGATTCAAAGCACTTCGAGCTCTGCGTTTAGAAGATTTGCGTATTCCTCCAGCTTACTCCAAAACCTTCCAAGGTCCTCCTCATGGTATTCAGGTAGAAAGAGATAAGATCAACAAATATGGACGTCCTTTGCTAGGTTGTACTATTAAACCTAAATTAGGTCTATCTGCAAAAAACTACGGTAGAGCAGTTTATGAAGTGTTACGTGGTGGCTTGGACTTCACTAAAGATGATGAAAACGTAACTTCTCAACCATTCATGCGTTGGAGAGATCGATTCTTGTTCTGTGCTGAGGCAATTTACAAAGCTCAAGCTGAGACTGGAGAAATCAAAGGACATTACTTAAACGCTACTGCAGGTACTTGTGAAGAAATGCTGAAAAGAGCAGAATATGCTAAAGAACTTGGAGTACCTATTGTTATGCATGACTACTTAACAGGTGGTTTTACTGCTAACACCAGTTTGGCTCATTATTGTCGTGATAATGGTCTACTTCTACACATTCACCGTGCTATGCACGCAGTTATTGATAGACAGAAAAATCACGGTATTCATTTCCGTGTACTAGCGAAAGCACTTCGTATGTCCGGTGGAGATCATATTCACTCTGGAACTGTTGTAGGTAAACTTGAAGGTGAACGTGAAGTAACTCTTGGATTTGTAGACTTACTTCGTGATGATTATATTGAAAAAGACCGTAGTCGTGGAATTTACTTCACCCAAGATTGGGTATCTATGCCAGGTGTAATGCCTGTAGCATCTGGAGGTATTCACGTTTGGCATATGCCTGCTCTTACCGAAATTTTCGGTGATGACTCTGTATTACAGTTTGGTGGCGGTACTTTAGGCCATCCTTGGGGTAATGCACCTGGAGCAGTTGCAAACCGTGTTGCATTAGAAGCATGTGTTCAAGCTCGTAATGAAGGACGTGATCTTGCTCGTGAAGGTAATGACGTAATTCGTGAGGCTACCAAA
>JH0764
AGACTTACCTACTATACTCCTGATTATGAGACCAAAGAAACCGACATTTTAGCTGCATTCCGCATGACTCCTCAAGCTGGAGTACCACCAGAAGAAGCAGGTGCTGCTGTAGCAGCAGAATCTTCTACTGGTACATGGACTACTGTTTGGACCGATGGTCTAACTAGTCTAGATCGCTACAAAGGTAGATGTTATGATATTGAACCAGTTGCTGGTGAAGAAAACCAATACATTGTATATGTAGCGTACCCTATCGATTTATTCGAAGAAGGCTCTGTAACCAATTTGTTCACCTCTATTGTAGGAAACGTATTTGGATTTAAAGCGCTTCGAGCTTTGCGTTTAGAAGATTTACGTATTCCTCCAGCTTATTCAAAAACTTTCCAAGGTCCTCCTCATGGTATTCAAGTAGAAAGAGACAAGTTGAACAAATATGGTCGTCCTTTGCTAGGTTGTACTATTAAACCTAAATTAGGTCTATCTGCAAAAAACTACGGTAGAGCAGTTTATGAAGTTTTACGTGGTGGCTTGGACTTTACTAAAGATGATGAAAACGTAACTTCTCAACCATTCATGCGTTGGAGAGATCGTTTCTTATTCTGTGCTGAAGCAATTTACAAAGCTCAAGCTGAGACTGGAGAAATTAAAGGACATTACTTAAACGCTACTGCAGGTACTTGCGAAGAAATGCTGAAAAGAGCAGAATATGCTAAAGAGCTTGGAGTACCTATTGTTATGCACGACTATTTAACAGCTGGTTTTACTGCTAATACCACTTTGTCTCTTTATTGTCGTGATAATGGTCTACTACTACATATCCACCGTGCTATGCATGCAGTTATTGATAGACAGAAAAATCACGGTATTCATTTCCGTGTACTAGCAAAAGCACTTCGTATGTCTGGTGGAGATCATATTCACTCTGGAACTGTTGTAGGTAAACTTGAAGGTGAACGTGGAGTAACTCTTGGATTTGTAGACTTGCTTCGTGATGATTATATTGAAAAAGATCGTAGTCGTGGAATTTATTTCACCCAAGATTGGGTATCTATGCCAGGTGTACTACCTGTAGCATCAGGTGGTATTCACGTTTGGCACATGCCTGCTCTTACCGAAATTTTTGGTGATGACTCAGTATTACAATTTGGTGGCGGTACTTTGGGCCATCCTTGGGGTAATGCACCTGGAGCAGTTGCAAACCGTGTTGCATTAGAAGCATGTGTTCAAGCTCGTAATGAAGGACGTGATCTTGCTCGTGAAGGTAATGATGTAATTCGTGATGCAGCAAAA
>M1156
AGACTTACTTACTATACTCCTGATTATGAGACCAAAGAAACCGACATTTTAGCTGCATTCCGCATGACTCCTCAAGCTGGAGTTCCACCAGAAGAAGCAGGTGCTGCTGTAGCAGCAGAATCTTCTACTGGTACATGGACTACTGTTTGGACTGATGGTCTAACTAGTCTAGATCGCTACAAAGGTAGATGTTATGATATTGAGCCAGTTGCTGGTGAAGAAAACCAATACATTGTATATGTAGCTTACCCTATCGATTTATTCGAAGAAGGCTCTGTAACCAACTTGTTTACCTCTATTGTAGGAAACGTATTTGGATTTAAAGCGCTTCGAGCTTTGCGTTTGGAAGATTTGCGTATTCCTCCAGCTTATTCCAAAACTTTCCAAGGTCCTCCTCATGGTATTCAAGTAGAAAGAGACAAGCTGAACAAATATGGACGTCCTTTGCTAGGTTGTACTATTAAACCTAAATTAGGTTTATCTGCAAAAAACTACGGTAGAGCAGTTTATGAAGTTTTACGTGGTGGCTTGGACTTTACTAAGGATGATGAAAACGTAACTTCTCAACCATTCATGCGTTGGAGAGATCGTTTCTTATTCTGTGCTGAAGCAATTTACAAAGCTCAAGCTGAGACTGGAGAAATTAAAGGACATTACTTAAACGCTACTGCAGGTACTTGCGACGAAATGCTGAAAAGAGCAGAATATGCTAAAGAGCTTGGAGTACCTATTGTTATGCATGACTATTTAACAGCTGGTTTTACTGCTAATACCACTTTGGCTCTTTATTGTCGTGATAATGGTCTACTTCTACATATCCACCGTGCTATGCATGCAGTTATTGATAGACAAAAAAATCACGGTATTCATTTCCGTGTACTAGCAAAAGCACTTCGTATGTCTGGTGGTGACCATATTCACTCTGGAACTGTTGTAGGTAAACTTGAAGGTGAACGTGGAGTAACACTTGGATTTGTAGACTTGCTTCGTGATGATTATATTGAAAAAGATCGTAGTCGTGGAATTTATTTCACCCAAGATTGGGTATCTATGCCAGGTGTATTACCTGTAGCATCTGGTGGTATTCACGTTTGGCATATGCCTGCGCTTACCGAAATTTTTGGTGATGACTCTGTATTACAATTTGGTGGCGGTACTTTAGGCCATCCTTGGGGGAATGCACCTGGAGCAGTTGCAAACCGTGTTGCATTAGAAGCATGTGTTCAAGCTCGTAATGAAGGACGTGATCTTGCTCGTGAAGGTAATGACGTAATTCGTGATGCAGCAAAA
>M1384
AGACTTACCTACTATACTCCTGATTATGAGACCAAAGAAACCGACATTTTAGCTGCATTCCGCATGACTCCTCAAGCTGGAGTTCCACCCGAAGAAGCAGGCGCTGCTGTAGCAGCAGAATCTTCTACTGGTACATGGACTACTGTTTGGACCGATGGCTTAACTAGTCTAGATCGCTACAAAGGTAGATGCTATGATATTGAACCAGTTCCTGGCGAAGAGAACCAATACATTGTATATGTAGCATATCCTCTAGACCTATTCGAAGAAGGCTCTGTAACCAACTTATTCACCTCTATTGTAGGAAACGTATTTGGCTTCAAAGCACTTCGAGCTTTGCGTTTAGAAGATTTGCGTATTCCTCCAGCTTACTCCAAAACCTTCCAAGGTCCTCCTCATGGTATTCAAGTAGAAAGAGATAAGATCAACAAATATGGACGTCCTTTGCTAGGTTGTACTATTAAACCTAAATTAGGTCTATCTGCAAAAAACTACGGTAGAGCAGTTTATGAAGTTTTACGTGGTGGTTTGGATTTCACTAAAGATGATGAAAACGTAACTTCTCAACCATTCATGCGTTGGAGAGATCGATTCTTGTTCTGTGCTGAAGCAATTTACAAAGCTCAAGCTGAGACTGGAGAAATTAAAGGACATTACTTAAACGCTACTGCAGGTACTTGTGAAGAAATGCTGAAAAGAGCAGAATATGCTAAAGAACTTGGAGTACCTATTGTTATGCATGACTACTTGACAGGTGGCTTTACTGCTAATACCAGTTTGGCTCATTATTGTCGTGATAATGGTCTACTTCTACACATTCACCGTGCTATGCACGCAGTTATTGATAGACAAAAAAATCACGGTATCCATTTCCGTGTACTAGCAAAAGCACTTCGTCTATCCGGTGGAGATCATATTCACTCTGGAACTGTTGTAGGTAAACTTGAAGGTGAACGTGAAGTAACTCTTGGATTTGTAGACTTGCTTCGTGATGACTATATTGAAAAAGACCGTAGTCGTGGAATTTACTTCACGCAAGATTGGGTATCTATGCCAGGTGTATTACCTGTAGCATCTGGAGGTATTCACGTTTGGCATATGCCTGCTCTTACCGAAATTTTCGGTGATGACTCTGTATTACAGTTTGGTGGCGGTACTTTAGGCCATCCTTGGGGTAATGCACCTGGAGCAGTTGCAAACCGTGTTGCATTAGAAGCATGTGTTCAAGCTCGTAATGAAGGACGTGATCTTGCTCGTGAAGGTAATGACGTAATYCGTGAGGCTACCAAA
>L
AGACTTACTTATTACACTCCTGACTATGAAACCAAAGAGACCGATATTTTGGCTGCATTTCGTATGACTCCTCAAGCTGGAGTTCCACCTGAAGAAGCAGGAGCTGCAGTAGCAGCTGAGTCTTCTACTGGTACATGGACTACTGTTTGGACCGATGGTCTTACTAGCCTAGACCGATACAAAGGCCGTTGCTATGATCTTGAGCCTGTTCCTGGCGAAGAAAACCAATATATTGCATATATTGCTTATCCTTTGGATCTATTTGAAGAAGGTTCTGTTACTAACTTATTCACCTCTATCGTAGGAAATGTTTTTGGATTTAAAGCACTTCGAGCGCTACGTTTGGAAGATTTGCGCATTCCACCAGCTTATTCCAAAACTTTCCAAGGACCTCCTCACGGTATTCAGGTAGAAAGAGATAAATTGAATAAATATGGCCGTCCATTGCTAGGCTGTACTATTAAACCTAAGCTTGGTTTATCCGCTAAAAACTACGGTAGAGCTGTATATGAAGTTCTTCGTGGTGGTTTGGACTTCACTAAAGATGATGAAAACGTAACCTCTCAACCATTCATGCGTTGGAGAGACCGATTCTTGTTCTCCGCTGAAGCAATTTACAAAGCTCAAGCTGAGACTGGAGAAATCAAAGGACATTACCTAAACGCTACCGCGGGTACCTGTGAAGAGATGATGAAAAGAGCGGCTTATGCTAAAGAGTTAGGTGTGCCAATTGTTATGCACGATTACTTAACTGCTGGTTTTACCGCTAACACAACCTTAGCTCATTATTGCCGTGACAATGGCCTTCTTCTACACATTCATCGCGCTATGCACGCTGTTATTGACAGACAAAAGAACCATGGTATCCATTTCCGTGTATTAGCTAAAGCTTTGCGTATGTCCGGTGGAGATCACATTCACTCTGGAACAGTTGTTGGTAAACTAGAAGGCGAACGTCAAGTTACTTTGGGTTTTGTAGACCTACTTCGTGATGATTACATTGAAAAAGATCGTAGTCGTGGTATCTACTTTGCTCAAGATTGGGTTTCTATGCCAGGAGTTTTGCCTGTTGCATCTGGAGGTATTCACGTATGGCACATGCCTGCTTTAACCGAAATCTTTGGAGATGACTCTGTTCTACAATTTGGTGGAGGAACTCTAGGTCACCCTTGGGGTAATGCACCTGGAGCAGTAGCAAATCGTGTTGCGCTAGAAGCATGTGTTCAAGCTCGTAACGAAGGACGTGACCTTGCTCGTGAAGGTAACGACGTAATTCGCCAAGCAT-----
>RS001
AGACTTACTTACTATACTCCTGATTATGAGACCAAAGAAACCGACATTTTAGCTGCATTCCGCATGACTCCTCAAGCTGGAGTACCACCAGAAGAAGCAGGTGCTGCTGTAGCAGCAGAATCTTCTACTGGTACATGGACTACTGTTTGGACCGATGGTCTAACTAGTCTAGATCGTTACAAAGGTAGATGTTATGATATTGAACCAGTTGCTGGTGAAGAAAACCAATACATTGTATATGTAGCGTACCCTATCGATTTATTCGAAGAAGGCTCTGTAACCAATTTGTTCACCTCTATTGTAGGAAACGTATTTGGATTTAAAGCGCTTCGAGCTTTACGTTTAGAAGATTTGCGTATTCCTCCAGCTTATTCCAAAACTTTCCAAGGTCCTCCTCATGGTATTCAAGTAGAAAGAGACAAGTTGAACAAATATGGTCGTCCTTTGCTAGGTTGTACTATTAAACCTAAATTAGGTCTATCTGCAAAAAACTACGGTAGAGCAGTTTATGAAGTTTTACGTGGTGGCTTGGACTTTACTAAAGATGATGAAAACGTAACTTCTCAACCATTCATGCGTTGGAGAGATCGTTTCTTATTCTGTGCTGAAGCAATTTACAAAGCTCAAGCTGAGACTGGAGAAATTAAAGGACATTACTTAAACGCTACTGCAGGTACTTGCGAAGAAATGCTGAAAAGAGCAGAATATGCTAAAGAGCTTGGAGTACCTATTGTTATGCACGATTATTTGACAGCTGGTTTTACTGCTAATACCACTTTGTCTCTTTATTGTCGTGATAATGGTCTACTTCTACATATCCACCGTGCTATGCATGCAGTTATTGATAGACAAAAAAATCACGGTATTCATTTCCGTGTACTAGCAAAAGCACTTCGTATGTCTGGTGGAGATCATATTCACTCTGGAACTGTTGTAGGTAAACTTGAAGGTGAACGTGGAGTAACTCTTGGATTTGTAGACTTGCTTCGTGATGATTATATTGAAAAAGATCGTAGTCGTGGAATTTATTTCACCCAAGATTGGGTATCTATGCCTGGTGTATTACCTGTAGCATCTGGTGGTATTCACGTTTGGCACATGCCTGCTCTTACCGAAATTTTTGGTGATGACTCTGTATTACAATTTGGTGGCGGTACTTTGGGCCATCCTTGGGGTAATGCACCTGGAGCAGTTGCAAACCGTGTTGCATTAGAAGCATGTGTTCAAGCTCGTAATGAAGGACGTGATCTTGCTCGTGAAGGTAATGATGTAATTCGTGATGCAGCAAGA
>RS002
AGACTTACTTACTATACTCCTGATTACGAGACCAAAGAAACCGACATTTTAGCTGCATTCCGCATGACTCCTCAAGCTGGAGTTCCACCAGAAGAAGCAGGTGCTGCTGTAGCAGCAGAATCTTCTACTGGTACATGGACTACTGTTTGGACCGATGGTCTAACTAGTCTAGATCGCTACAAAGGTAGATGTTATGATATTGAGCCAGTTGCTGGTGAAGAAAACCAATACATTGTATATGTAGCCTACCCTATCGATTTATTCGAAGAAGGCTCTGTGACCAATTTGTTTACCTCTATTGTAGGAAACGTATTTGGATTTAAAGCGCTTCGAGCTTTGCGTTTGGAAGATTTGCGTATTCCTCCAGCTTATTCCAAAACTTTCCAAGGTCCTCCTCATGGTATTCAAGTAGAAAGAGACAAGCTGAACAAATATGGACGTCCTTTGCTAGGTTGTACTATTAAACCTAAATTAGGTCTATCTGCAAAAAACTACGGTAGAGCAGTTTATGAAGTTTTACGTGGTGGCTTGGACTTTACTAAAGATGATGAAAACGTAACTTCTCAACCATTCATGCGTTGGAGAGATCGTTTCTTATTTTGTGCTGAAGCAATTTACAAAGCTCAAGCTGAGACTGGAGAAATTAAAGGACATTACTTAAACGCTACTGCAGGTACTTGCGACGAAATGCTGAAAAGAGCAGAATATGCTAAAGAGCTTGGAGTACCTATTGTTATGCATGACTATTTAACAGCTGGTTTTACTGCTAATACCACTTTGGCTCTTTATTGTCGTGATAATGGTCTACTTCTACATATCCACCGTGCTATGCATGCAGTTATTGATAGACAAAAAAATCACGGTATTCATTTCCGTGTACTAGCAAAAGCACTTCGTATGTCTGGTGGAGATCATATTCACTCTGGAACTGTTGTAGGTAAACTTGAAGGTGAACGTGGAGTAACTCTTGGATTTGTAGACTTGCTTCGTGATGATTATATTGAAAAAGATCGTAGTCGTGGAATTTATTTCACCCAAGATTGGGTATCTATGCCAGGTGTATTGCCTGTAGCATCTGGTGGTATTCACGTTTGGCATATGCCTGCGCTTACCGAAATTTTTGGTGATGACTCTGTATTACAATTTGGTGGCGGTACTTTAGGCCATCCTTGGGGTAATGCACCTGGAGCAGTTGCAAACCGTGTTGCATTAGAAGCGTGTGTTCAAGCTCGTAATGAAGGACGTGATCTTGCTCGTGAAGGTAATGACGTAATTCGTGATGCAGCAAAA
>RS003
AGACTTACCTACTATACTCCTGATTATGAGACCAAAGAAACCGACATTTTAGCTGCATTCCGCATGACTCCTCAAGCTGGAGTTCCACCCGAAGAAGCAGGCGCTGCTGTAGCAGCAGAATCTTCTACTGGTACATGGACTACTGTTTGGACCGATGGCTTAACTAGTCTAGATCGCTACAAAGGTAGATGTTATGATATTGAACCAGTTCCTGGCGAAGAGAACCAATACATCGTATATGTAGCGTATCCTCTAGACCTATTCGAAGAAGGCTCTGTAACCAACTTGTTCACCTCTATTGTAGGAAACGTATTTGGATTCAAAGCACTTCGAGCTTTGCGTTTAGAAGATTTACGTATTCCTCCAGCTTACTCCAAAACCTTCCAAGGTCCTCCTCATGGTATTCAAGTAGAAAGAGATAAGATCAACAAATATGGACGTCCTTTGCTAGGTTGTACTATTAAACCTAAATTAGGTCTATCTGCAAAAAACTACGGTAGAGCAGTTTATGAAGTTTTACGTGGTGGTTTGGATTTCACTAAAGATGATGAAAACGTAACTTCTCAACCATTCATGCGTTGGAGAGATCGATTCTTGTTCTGTGCTGAAGCAATTTACAAAGCTCAAGCTGAGACTGGAGAAATCAAAGGACATTACTTAAACGCTACTGCAGGTACTTGTGAAGAAATGCTGAAAAGAGCAGAATATGCTAAAGAACTTGGAGTACCTATTGTTATGCATGACTACTTGACAGGTGGCTTTACTGCTAACACCAGTTTGGCTCATTATTGTCGTGATAATGGTCTACTTCTACACATTCACCGTGCTATGCACGCAGTTATTGATAGACAAAAAAATCACGGTATTCATTTCCGTGTACTAGCAAAAGCACTTCGTCTATCCGGTGGAGATCATATTCACTCTGGAACTGTTGTAGGTAAACTTGAAGGTGAACGTGAAGTAACTCTTGGATTTGTAGACTTGCTTCGTGATGATTATATTGAAAAAGACCGTAGTCGTGGAATTTACTTCACGCAAGATTGGGTATCTATGCCAGGTGTATTGCCTGTAGCATCTGGAGGTATTCACGTTTGGCATATGCCTGCTCTTACCGAAATTTTCGGTGATGACTCTGTATTACAGTTTGGTGGCGGTACTTTAGGCCATCCTTGGGGTAATGCACCTGGAGCAGTTGCAAACCGTGTTGCATTAGAAGCATGTGTTCAAGCTCGTAATGAAGGACGTGATCTTGCTCGTGAAGGTAATGACGTAATTCGTGAGGCTACCAAA
>RS004
AGACTTACCTACTATACTCCTGATTATGAGACCAAAGAAACCGACATTTTAGCTGCATTCCGCATGACTCCTCAAGCTGGAGTTCCACCCGAAGAAGCAGGCGCTGCTGTAGCAGCAGAATCTTCTACTGGTACATGGACTACTGTTTGGACCGATGGCTTAACTAGTCTAGATCGCTACAAAGGTAGATGCTATGATATTGAACCAGTTCCTGGCGAAGAAAACCAATACATTGTATATGTAGCGTATCCTCTAGACCTATTCGAAGAAGGCTCTGTAACCAACTTGTTCACCTCTATTGTAGGAAACGTATTTGGATTCAAAGCACTTCGAGCTCTGCGTTTAGAAGATTTGCGTATTCCTCCAGCTTACTCCAAAACCTTCCAAGGTCCTCCTCATGGTATTCAGGTAGAAAGAGATAAGATCAACAAATATGGACGTCCTTTGCTAGGTTGTACTATTAAACCTAAATTAGGTCTATCTGCAAAAAACTACGGTAGAGCAGTTTATGAAGTTTTACGTGGTGGCTTGGACTTCACTAAAGATGATGAAAACGTAACTTCTCAACCATTCATGCGTTGGAGAGATCGATTCTTGTTCTGTGCTGAAGCAATTTACAAAGCTCAAGCTGAGACTGGAGAAATCAAAGGACATTACTTAAACGCTACTGCAGGTACTTGTGAAGAAATGCTGAAAAGAGCAGAATATGCTAAAGAACTTGGAGTACCTATTGTTATGCATGACTACTTAACAGGTGGTTTTACTGCTAACACCAGTTTGGCTCATTATTGTCGTGATAATGGTCTACTTCTACACATTCACCGTGCTATGCACGCAGTTATTGATAGACAGAAAAATCACGGTATTCATTTCCGTGTACTAGCGAAAGCACTTCGTATGTCCGGTGGAGATCATATTCACTCTGGAACTGTTGTAGGTAAACTTGAAGGTGAACGTGAAGTAACTCTTGGATTTGTAGACTTACTTCGTGATGATTATATTGAAAAAGACCGTAGTCGTGGAATTTACTTCACCCAAGATTGGGTATCTATGCCAGGTGTATTGCCTGTAGCATCTGGTGGTATTCACGTTTGGCATATGCCTGCTCTTACCGAAATTTTCGGTGATGACTCTGTATTACAGTTTGGTGGCGGTACTTTAGGCCATCCTTGGGGTAATGCACCTGGAGCAGTTGCAAACCGTGTTGCATTAGAAGCATGTGTTCAAGCTCGTAATGAAGGACGTGATCTTGCTCGTGAAGGTAATGACGTAATTCGTGAGGCTACCAAA
>RS005
AGACTTACCTACTATACTCCTGATTATGAGACCAAAGAAACCGACATTTTAGCTGCATTCCGCATGACTCCTCAAGCTGGAGTTCCACCCGAAGAAGCAGGCGCTGCTGTAGCAGCAGAATCTTCTACTGGTACATGGACTACTGTTTGGACCGATGGCTTAACTAGTCTAGATCGCTACAAAGGTAGATGCTATGATATTGAACCAGTTCCTGGCGAAGAGAACCAATACATCGTATATGTAGCGTATCCTCTAGACCTATTCGAAGAAGGCTCTGTAACCAACTTGTTCACCTCTATTGTAGGAAACGTATTTGGATTCAAAGCACTTCGAGCTTTGCGTTTAGAAGATTTACGTATTCCTCCAGCTTACTCCAAAACCTTCCAAGGTCCTCCTCATGGTATTCAAGTAGAAAGAGATAAGATCAACAAATATGGACGTCCTTTGCTAGGTTGTACTATTAAACCTAAATTGGGTCTATCTGCAAAAAACTACGGTAGAGCAGTTTATGAAGTTTTACGTGGTGGTTTGGATTTCACTAAAGATGATGAAAACGTAACTTCTCAACCATTCATGCGTTGGAGAGATCGATTCTTGTTCTGTGCTGAAGCAATTTACAAAGCTCAAGCTGAAACTGGAGAAATCAAAGGACATTACTTAAACGCTACTGCAGGTACTTGTGAAGAAATGCTGAAAAGAGCAGAATATGCTAAAGAACTTGGAGTACCTATTGTTATGCATGACTACTTAACAGGTGGTTTTACTGCTAACACCAGTTTGGCTCATTATTGTCGTGATAATGGTCTACTTCTACACATTCACCGTGCTATGCACGCAGTTATTGATAGACAAAAAAATCACGGTATTCATTTCCGTGTACTAGCAAAAGCACTTCGTCTATCCGGTGGAGATCATATTCACTCTGGAACTGTTGTAGGTAAACTTGAAGGTGAACGTGAAGTAACTCTTGGATTTGTAGACTTGCTTCGTGATGATTATATTGAAAAAGACCGTAGTCGTGGAATTTACTTCACGCAAGATTGGGTATCTATGCCAGGTGTATTGCCTGTAGCATCTGGAGGTATTCACGTTTGGCATATGCCTGCTCTTACCGAAATTTTCGGTGATGACTCTGTATTACAGTTTGGTGGCGGTACTTTAGGCCATCCTTGGGGTAATGCACCTGGAGCAGTTGCAAACCGTGTTGCATTAGAAGCATGTGTTCAAGCTCGTAATGAAGGACGTGATCTTGCTCGTGAAGGTAATGACGTAATTCGTGAGGCTACCAAA
>RS008
AGACTTACCTACTATACTCCTGATTATGAAACCAAAGAAACCGACATTTTAGCTGCATTCCGCATGACTCCTCAAGCTGGAGTTCCACCCGAAGAAGCAGGCGCTGCTGTAGCAGCAGAATCTTCTACTGGTACATGGACTACTGTTTGGACCGATGGCTTAACTAGTCTAGATCGCTACAAAGGTAGATGCTATGATATTGAACCAGTTCCTGGCGAAGAGAACCAATACATCGTATATGTAGCGTATCCTCTAGACCTATTCGAAGAAGGCTCTGTAACCAACTTGTTCACCTCTATTGTAGGAAACGTATTTGGATTCAAAGCACTTCGAGCTTTGCGTTTAGAAGATTTACGTATTCCTCCAGCTTACTCCAAAACCTTCCAAGGTCCTCCTCATGGTATTCAAGTAGAAAGAGATAAGATCAACAAATATGGACGTCCTTTGCTAGGTTGTACTATTAAACCTAAATTGGGTCTATCTGCAAAAAACTACGGTAGAGCAGTTTATGAAGTTTTACGTGGTGGTTTGGATTTCACTAAAGATGATGAAAACGTAACTTCTCAACCATTCATGCGTTGGAGAGATCGATTCTTGTTCTGTGCTGAAGCAATTTACAAAGCTCAAGCTGAAACTGGAGAAATCAAAGGACATTACTTAAACGCTACTGCAGGTACTTGTGAAGAAATGCTGAAAAGAGCAGAATATGCTAAAGAACTTGGAGTACCTATTGTTATGCATGACTACTTAACAGGTGGTTTTACTGCTAACACCAGTTTGGCTCATTATTGTCGTGATAATGGTCTACTTCTACACATTCACCGTGCTATGCACGCAGTTATTGATAGACAAAAAAATCACGGTATTCATTTCCGTGTACTAGCAAAAGCACTTCGTCTATCCGGTGGAGATCATATTCACTCTGGAACTGTTGTAGGTAAACTTGAAGGTGAACGTGAAGTAACTCTTGGATTTGTAGACTTGCTTCGTGATGATTATATTGAAAAAGACCGTAGTCGTGGAATTTACTTCACGCAAGATTGGGTATCTATGCCAGGTGTATTACCTGTAGCATCTGGAGGTATTCACGTTTGGCATATGCCTGCTCTTACCGAAATTTTCGGTGATGACTCTGTATTACAGTTTGGTGGCGGTACTTTAGGCCATCCTTGGGGTAATGCACCTGGAGCAGTTGCAAACCGTGTTGCATTAGAAGCATGTGTTCAAGCTCGTAATGAAGGACGTGATCTTGCTCGTGAAGGTAATGACGTAATTCGTGAGGCTACCAAA
>RS010
AGACTTACCTACTATACTCCTGATTATGAGACCAAAGAAACCGACATTTTAGCTGCATTCCGCATGACTCCTCAAGCTGGAGTTCCACCAGAAGAAGCAGGTGCTGCTGTAGCAGCAGAATCTTCTACTGGTACATGGACTACTGTTTGGACCGATGGTCTAACTAGTCTAGATCGCTACAAAGGTAGATGTTATGATATTGAACCAGTTGCTGGTGAAGAAAACCAATACATTGTATATGTAGCGTACCCTATCGATTTATTCGAAGAAGGCTCTGTAACCAATTTGTTTACCTCTATTGTAGGAAACGTATTTGGATTTAAAGCGCTTCGAGCTTTACGTTTGGAAGATTTGCGTATTCCTCCAGCTTATTCCAAAACTTTCCAAGGTCCTCCTCATGGTATTCAAGTAGAAAGAGACAAGTTGAACAAATATGGACGTCCTTTGCTAGGTTGTACTATTAAACCTAAATTAGGTCTATCTGCAAAAAACTACGGTAGAGCAGTTTATGAAGTTTTACGTGGTGGCTTGGACTTTACTAAAGATGATGAAAACGTAACTTCTCAACCATTCATGCGTTGGAGAGATCGTTTCTTATTCTGTGCTGAAGCAATTTACAAAGCTCAAGCTGAAACTGGAGAAATTAAAGGACATTACTTAAACGCTACTGCAGGTACTTGCGACGAAATGCTGAAAAGAGCAGAATATGCTAAAGAGCTTGGAGTACCTATTGTTATGCACGACTATTTAACAGCTGGTTTTACTGCTAATACCACTTTGGCTCTTTATTGTCGTGATAATGGTCTACTTCTACATATCCACCGTGCTATGCATGCAGTTATTGATAGACAAAAAAATCACGGTATTCATTTCCGTGTACTAGCAAAAGCACTTCGTATGTCTGGTGGAGATCATATTCACTCTGGAACTGTTGTAGGTAAACTTGAAGGTGAACGTGGAGTAACTCTTGGATTTGTAGACTTGCTTCGTGATGATTATATTGAAAAAGATCGTAGTCGTGGAATTTATTTCACCCAAGATTGGGTATCTATGCCAGGTGTACTACCTGTAGCATCTGGTGGTATTCACGTTTGGCATATGCCTGCTCTTACCGAAATTTTTGGTGATGATTCTGTATTACAATTTGGTGGCGGTACTTTAGGCCATCCTTGGGGTAATGCACCTGGAGCAGTTGCAAACCGTGTTGCATTAGAAGCGTGTGTTCAAGCTCGTAATGAAGGACGTGATCTTGCTCGTGAAGGTAATGACGTAATTCGTGATGCAGCAAGA
>RS011
AGACTTACCTACTATACTCCTGATTATGAGACCAAAGAAACCGACATTTTAGCTGCATTCCGCATGACTCCTCAAGCTGGAGTACCACCAGAAGAAGCAGGTGCTGCTGTAGCAGCAGAATCTTCTACTGGTACATGGACTACTGTTTGGACCGATGGTCTAACTAGTCTAGATCGCTACAAAGGTAGATGTTATGATATTGAGCCAGTTGCTGGCGAAGAAAACCAATACATTGTATATGTAGCTTACCCTATCGATTTATTCGAAGAAGGCTCTGTAACCAATTTGTTTACCTCTATTGTAGGAAACGTATTTGGATTTAAAGCGCTTCGAGCTTTGCGTTTAGAAGATTTGCGTATTCCTCCAGCTTATTCTAAAACTTTCCAAGGTCCTCCTCATGGTATTCAAGTAGAAAGAGACAAGCTGAACAAATATGGACGTCCTTTGCTAGGTTGTACTATTAAACCTAAATTAGGTTTATCTGCAAAAAACTACGGTAGAGCAGTTTATGAAGTTTTACGTGGTGGCTTGGACTTTACTAAAGATGATGAAAACGTAACTTCTCAACCATTCATGCGTTGGAGAGATCGTTTCTTATTCTGTGCTGAAGCAATTTACAAAGCTCAAGCTGAGACTGGAGAAATTAAAGGACATTACTTAAACGCTACTGCAGGTACTTGCGACGAAATGCTGAAAAGAGCAGAATATGCTAAAGAGCTTGGAGTACCTATTGTTATGCATGACTATTTAACAGCTGGCTTTACTGCTAATACAACTTTGGCTCTTTATTGTCGTGATAATGGTCTACTTCTACATATCCACCGTGCTATGCATGCAGTTATTGATAGACAAAAAAATCACGGTATTCATTTCCGTGTACTAGCAAAAGCACTTCGTATGTCTGGTGGAGATCATATTCACTCTGGAACTGTTGTAGGTAAACTTGAAGGTGAACGTGGAGTAACTCTTGGATTTGTAGACTTGCTTCGTGATGATTATATTGAAAAAGATCGTAGTCGTGGAATTTATTTCACCCAAGATTGGGTATCTATGCCAGGTGTATTGCCTGTAGCATCTGGTGGTATTCACGTTTGGCATATGCCTGCGCTTACCGAAATTTTTGGTGATGACTCTGTATTACAATTTGGTGGCGGTACTTTGGGCCATCCTTGGGGTAATGCACCTGGAGCAGTTGCAAACCGTGTTGCATTAGAAGCGTGTGTTCAAGCTCGTAATGAAGGACGTGATCTTGCTCGTGAAGGCAATGACGTAATTCGTGATGCAGCAAAA
>RS012
AGACTTACCTACTATACTCCTGATTATGAGACCAAAGAAACCGACATTTTAGCTGCATTCCGCATGACTCCTCAAGCTGGAGTTCCACCCGAAGAAGCAGGCGCTGCTGTAGCAGCAGAATCTTCTACTGGTACATGGACTACTGTTTGGACCGATGGCTTAACTAGTCTAGATCGCTACAAAGGTAGATGCTATGATATTGAACCAGTTCCTGGCGAAGAGAACCAATACATCGTATATGTAGCATATCCTCTAGACCTATTCGAAGAAGGCTCTGTAACCAACTTATTCACCTCTATTGTAGGAAACGTATTTGGCTTCAAAGCACTTCGAGCTTTGCGTTTAGAAGATTTGCGTATTCCTCCAGCTTACTCCAAAACCTTCCAAGGTCCTCCTCATGGTATTCAAGTAGAAAGAGATAAGATCAACAAATATGGACGTCCTTTGCTAGGTTGTACTATTAAACCTAAATTAGGTCTATCTGCAAAAAACTACGGTAGAGCAGTTTATGAAGTTTTACGTGGTGGTTTGGATTTCACTAAAGATGATGAAAACGTAACTTCTCAACCATTCATGCGTTGGAGAGATCGATTCTTGTTCTGTGCTGAAGCAATTTACAAAGCTCAAGCTGAGACTGGAGAAATTAAAGGACATTACTTAAACGCTACTGCAGGTACTTGTGAAGAAATGCTGAAAAGAGCAGAATATGCTAAAGAACTTGGAGTACCTATTGTTATGCATGACTACTTGACAGGTGGCTTTACTGCTAACACCAGTTTGGCTCATTATTGTCGTGATAATGGTCTACTTCTACACATTCACCGTGCTATGCACGCAGTTATTGATAGACAAAAAAATCACGGTATTCATTTCCGTGTACTAGCAAAAGCACTTCGTCTATCCGGTGGAGATCATATTCACTCTGGAACTGTTGTAGGTAAACTTGAAGGTGAACGTGAAGTAACTCTTGGATTTGTAGACTTGCTTCGTGATGACTATATTGAAAAAGACCGTAGTCGTGGAATTTACTTCACGCAAGATTGGGTATCTATGCCAGGTGTATTACCTGTAGCATCTGGAGGTATTCACGTTTGGCATATGCCTGCTCTTACCGAAATTTTCGGTGATGACTCTGTATTACAGTTTGGTGGCGGTACTTTAGGCCATCCTTGGGGTAATGCACCTGGAGCAGTTGCAAACCGTGTTGCATTAGAAGCATGTGTTCAAGCTCGTAATGAAGGACGTGATCTTGCTCGTGAAGGTAATGACGTAATTCGTGAGGCTACCAAA
>RS013
AGACTTACCTACTATACTCCTGATTATGAGACCAAAGAAACCGACATTTTAGCTGCATTCCGCATGACTCCTCAAGCTGGAGTTCCACCCGAAGAAGCAGGCGCTGCTGTAGCAGCAGAATCTTCTACTGGTACATGGACTACTGTTTGGACCGATGGCTTAACTAGTCTAGATCGCTACAAAGGTAGATGCTATGATATTGAACCAGTTCCTGGCGAAGAAAACCAATACATTGTATATGTAGCGTATCCTCTAGACCTATTCGAAGAAGGCTCTGTAACCAACTTGTTCACCTCTATTGTAGGAAACGTATTTGGATTCAAAGCACTTCGAGCTCTGCGTTTAGAAGATTTGCGTATTCCTCCAGCTTATTCCAAAACCTTCCAAGGTCCTCCTCATGGTATTCAGGTAGAAAGAGATAAGATCAACAAATATGGACGTCCTTTGCTAGGTTGTACTATTAAACCTAAATTAGGTCTATCTGCAAAAAACTACGGTAGAGCAGTTTATGAAGTTTTACGTGGTGGCTTGGACTTCACTAAAGATGATGAAAACGTAACTTCTCAACCATTTATGCGTTGGAGAGATCGATTCTTGTTCTGTGCTGAAGCAATTTACAAAGCTCAAGCTGAGACTGGAGAAATCAAAGGACATTACTTAAACGCTACTGCAGGTACTTGTGAAGAAATGCTGAAAAGAGCAGAATATGCTAAAGAACTTGGAGTACCTATTGTTATGCATGACTACTTAACAGGTGGTTTTACTGCTAACACCAGTTTGGCTCATTATTGTCGTGATAATGGTCTACTTCTACACATTCACCGTGCTATGCACGCAGTTATTGATAGACAGAAAAATCACGGTATTCATTTCCGTGTACTAGCGAAAGCACTTCGTATGTCCGGTGGAGATCATATTCACTCTGGAACTGTTGTAGGTAAACTTGAAGGTGAACGTGAAGTAACTCTTGGATTTGTAGACTTACTTCGTGATGATTATATTGAGAAAGACCGTAGTCGTGGAATTTACTTCACCCAAGATTGGGTATCTATGCCAGGTGTATTGCCTGTAGCATCTGGTGGTATTCACGTTTGGCATATGCCTGCTCTTACCGAAATTTTCGGTGATGACTCTGTATTACAGTTTGGTGGCGGTACTTTAGGCCATCCTTGGGGTAATGCACCTGGAGCAGTTGCAAACCGTGTTGCATTAGAAGCATGTGTTCAAGCTCGTAATGAAGGACGTGATCTTGCTCGTGAAGGTAATGACGTAATTCGTGAGGCTACCAAA
>SAG2418
AGACTTACCTACTATACTCCTGATTATGAGACCAAAGAAACCGACATTTTAGCTGCATTCCGCATGACTCCTCAAGCTGGAGTACCACCAGAAGAAGCAGGTGCTGCTGTAGCAGCAGAATCTTCTACTGGTACATGGACTACTGTTTGGACCGATGGTCTAACTAGTCTAGATCGCTACAAAGGTAGATGTTATGATATTGAGCCAGTTGCTGGCGAAGAAAACCAATACATTGTATATGTAGCTTACCCTATCGATTTATTCGAAGAAGGCTCTGTAACCAATTTGTTTACCTCTATTGTAGGAAACGTATTTGGATTTAAAGCGCTTCGAGCTTTGCGTTTAGAAGATTTGCGTATTCCTCCAGCTTATTCTAAAACTTTCCAAGGTCCTCCTCATGGTATTCAAGTAGAAAGAGACAAGCTGAACAAATATGGACGTCCTTTGCTAGGTTGTACTATTAAACCTAAATTAGGTTTATCTGCAAAAAACTACGGTAGAGCAGTTTATGAAGTTTTACGTGGTGGCTTGGACTTTACTAAAGATGATGAAAACGTAACTTCTCAACCATTCATGCGTTGGAGAGATCGTTTCTTATTCTGTGCTGAAGCAATTTACAAAGCTCAAGCTGAAACTGGAGAAATTAAAGGACATTACTTAAACGCTACTGCAGGTACTTGCGACGAAATGCTGAAAAGAGCAGAATATGCTAAAGAGCTTGGAGTACCTATTGTTATGCATGACTATTTAACAGCTGGCTTTACTGCTAATACCACTTTGGCTCTTTATTGTCGTGATAATGGTCTACTTCTACATATCCACCGTGCTATGCATGCAGTTATTGATAGACAAAAAAATCACGGTATTCATTTCCGTGTACTAGCAAAAGCACTTCGTATGTCTGGTGGAGATCATATTCACTCTGGAACTGTTGTAGGTAAACTTGAAGGTGAACGTGGAGTAACTCTTGGATTTGTAGATTTACTTCGTGATGATTATATTGAAAAAGATCGTAGTCGTGGAATTTATTTCACCCAGGATTGGGTATCTATGCCAGGTGTATTGCCTGTAGCATCTGGTGGTATTC-----------------------------------------------------------------------------------------------------------------------------------------------------------------------------------------------------------
>SAG2419
--------CTACTATACTCCTGATTATGAGACCAAAGAAACCGACATTTTAGCTGCATTCCGCATGACTCCTCAAGCTGGAGTTCCACCCGAAGAAGCAGGCGCTGCTGTAGCAGCAGAATCTTCTACTGGTACATGGACTACTGTTTGGACCGATGGCTTAACTAGTCTAGATCGCTACAAAGGTAGATGCTATGATATTGAACCAGTTCCTCGCGAAGAAAACCAATACATTGTATATGTAGCGTATCCTCTAGACCTATTCGAAGAAGGCTCTGTAACCAACTTGTTCACCTCTATTGTAGGAAACGTATTTGGATTCAAAGCACTTCGAGCTCTGCGTTTAGAAGATTTGCGTATTCCTCCAGCTTACTCCAAAACCTTCCAAGGTCCTCCTCATGGTATTCAGGTAGAAAGAGATAAGATCAACAAATATGGACGTCCTTTGCTAGGTTGTACTATTAAACCTAAATTAGGTCTATCTGCAAAAAACTACGGTAGAGCAGTTTATGAAGTTTTACGTGGTGGCTTGGACTTCACTAAAGATGATGAAAACGTAACTTCTCAACCATTCATGCGTTGGAGAGATCGATTCTTGTTCTGTGCTGAAGCAATTTACAAAGCTCAAGCTGAGACTGGAGAAATCAAAGGACATTACTTAAACGCTACTGCAGGTACTTGTGAAGAAATGCTGAAAAGAGCAGAATATGCTAAAGAACTTGGAGTACCTATTGTTATGCATGACTACTTAACAGGTGGTTTTACTGCTAACACCAGTTTGGCTCATTATTGTCGTGATAATGGTCTACTTCTACACATTCACCGTGCTATGCACGCAGTTATTGATAGACAGAAAAATCACGGTATTCATTTCCGTGTACTAGCGAAAGCACTTCGTATGTCCGGTGGAGATCATATTCACTCTGGAACTGTTGTAGGTAAACTTGAAGGTGAACGTGAAGTAACTCTTGGATTTGTAGACTTACTTCGTGATGATTATATTGAAAAAGACCGTAGTCGTGGAATTTACTTCACCCAAGATTGGGTATCTATGCCAGGTGTATTGCCTGTAGCATCTGGTGGTATTCACGTTTGGCATATGCCTGCTCTTACCGAAATTTTCGGTGATGACTCTGTATTACAGTTTGGTGGCGGTACTTTAGGCCATCCTTGGGGTAATGCACCTGGAGCAGTTGCAAACCGTGTTGCATTAGAAGCATGTGTTCAAGCTCGTAATGAAGGACGTGATCTT---------------------------------------
>SAG698-1a
AGACTTACCTACTATACTCCTGATTATGAGACCAAAGAAACCGACATTTTAGCTGCATTCCGCATGACTCCTCAAGCTGGAGTTCCACCCGAAGAAGCAGGCGCTGCTGTAGCAGCAGAATCTTCTACTGGTACATGGACTACTGTTTGGACCGATGGCTTAACTAGTCTAGATCGCTACAAAGGTAGATGCTATGATATTGAACCAGTTCCTGGCGAAGAAAACCAATACATTGTATATGTAGCGTATCCTCTAGACCTATTCGAAGAAGGCTCTGTAACCAACTTGTTCACCTCTATTGTAGGAAACGTATTTGGATTCAAAGCACTTCGAGCTCTGCGTTTAGAAGATTTGCGTATTCCTCCAGCTTACTCCAAAACCTTCCAAGGTCCTCCTCATGGTATTCAGGTAGAAAGAGATAAGATCAACAAATATGGACGTCCTTTGCTAGGTTGTACTATTAAACCTAAATTAGGTCTATCTGCAAAAAACTACGGTAGAGCAGTTTATGAAGTTTTACGTGGTGGCTTGGACTTCACTAAAGATGATGAAAACGTAACTTCTCAACCATTCATGCGTTGGAGAGATCGATTCTTGTTCTGTGCTGAAGCAATTTACAAAGCTCAAGCTGAGACTGGAGAAATCAAAGGACATTACTTAAACGCTACTGCAGGTACTTGTGAAGAAATGCTGAAAAGAGCAGAATATGCTAAAGAACTTGGAGTACCTATTGTTATGCATGACTACTTAACAGGTGGTTTTACTGCTAACACCAGTTTGGCTCATTATTGTCGTGATAATGGTCTACTTCTACACATTCACCGTGCTATGCACGCAGTTATTGATAGACAAAAAAATCACGGTATTCATTTCCGTGTACTAGCGAAAGCACTTCGTATGTCCGGTGGAGATCATATTCACTCTGGAACTGTTGTAGGTAAACTTGAAGGTGAACGTGAAGTAACTCTTGGATTTGTAGACTTACTTCGTGATGATTATATTGAAAAAGACCGTAGTCGTGGAATTTACTTCACCCAAGATTGGGTATCTATGCCAGGTGTATTGCCTGTAGCATCTGGTGGTATTCACGTTTGGCATATGCCTGCTCTTACCGAAATTTTCGGTGATGACTCTGTATTACAGTTTGGTGGCGGTACTTTAGGCCATCCTTGGGGTAATGCACCTGGAGCAGTTGCAAACCGTGTTGCATTAGAAGCATGTGTTCAAGCTCGTAATGAAGGACGTGATCTTGCTCGTGAAGGTAATGACGTAATTCGTGAGGCTACCAAA
>UTEXLB45
AGACTTACCTACTATACTCCTGATTATGAGACCAAAGAAACCGACATTTTAGCTGCATTCCGCATGACTCCTCAAGCTGGAGTTCCACCAGAAGAAGCAGGTGCTGCTGTAGCAGCAGAATCTTCTACTGGTACATGGACTACTGTTTGGACCGATGGTCTAACTAGTCTAGATCGCTATAAAGGTAGATGTTATGATATTGAGCCAGTTGCTGGTGAAGAAAACCAATACATTGCATATGTAGCGTACCCTATCGATTTATTCGAAGAAGGCTCTGTAACCAATTTGTTTACCTCTATTGTAGGTAACGTATTTGGATTTAAAGCGCTTCGAGCTTTGCGTTTGGAAGATTTGCGTATTCCTCCAGCTTATTCCAAAACTTTCCAAGGTCCTCCTCATGGTATTCAAGTAGAAAGAGACAAGCTGAACAAATATGGCCGTCCTTTGCTAGGTTGTACTATTAAACCTAAATTAGGTCTATCTGCAAAAAACTACGGTAGAGCAGTTTATGAGTTTTTACGTGGTGGCTTGGAACTTACTAAAGATGATGAAAACGTAACTTCTCAACCATTCATGCGTTGGAGAGATCGTTTCTTATTCTGTGCTGAAGCAATTTACAAAGCTCAAGCTGAGACTGGAGAAATTAAAGGACATTACTTAAACGCTACTGCAGGTACTTGCGAGGAAATGCTGAAAAGAGCAGAATATGCTAAAGAGCTTGGAGTACCTATTGTTATGCATGACTATTTAACAGCTGGCTTTACTGCTAATACCACTTTGTCTCTTTATTGTCGTGATAATGGTCTACTTCTACATATCCACCGTGCTATGCATGCAGTTATTGATAGACAAAAAAATCACGGTATTCATTTCCGTGTACTAGCAAAAGCACTTCGTATGTCTGGTGGAGACCATATTCACTCTGGAACTGTTGTAGGTAAACTTGAAGGTGAACGTGGAGTAACTCTTGGATTTGTAGACTTGCTTCGTGATGATTATATTGAAAAAGATCGTAGTCGTGGAATTTATTTCACTCAAGATTGGGTATCTATGCCTGGTGTATTGCCTGTAGCATCTGGTGGTATTCACGTTTGGCATATGCCTGCGCTTACCGAAATTTTTGGTGATGACTCTGTATTACAATTTGGTGGCGGTACTTTAGGCCATCCTTGGGGTAATGCACCTGGAGCAGTTGCAAACCGTGTTGCATTAGAAGCTTGTGTTCAAGCTCGTAATGAAGGACGTGATCTTGCTCGTGAAGGTAATGACGTAATTCGTGATGCAGCAAAA
>UTCC136
CGACTTACCTATTACACTCCTGACTATGAAACTAAGGAAACCGATATCCTTGCTGCATTCCGTATGACTCCTCAACCTGGAGTTCCACCGGAAGAAGCAGGTGCTGCTGTAGCAGCAGAGTCCTCTACTGGTACATGGACTACTGTTTGGACCGATGGTCTTACTAGTCTAGATCGCTACAAAGGTAGATGCTATGATCTTGAACCAGTTCCTGGAGAAGAGAATCAATACATTGCATATATTGCATATCCTCTTGACCTATTCGAAGAAGGTTCTGTAACCAACTTGTTCACCTCTATTGTAGGAAACGTATTTGGATTTAAAGCACTTCGAGCTCTACGTTTAGAAGATTTACGTATTCCTCCAGCTTACTCTAAAACCTTCCAAGGCCCTCCTCATGGTATTCAGGTAGAAAGAGACAAACTAAACAAATATGGACGTCCTTTGCTAGGTTGTACTATTAAACCTAAATTGGGTCTATCTGCAAAAAACTACGGTAGAGCAGTATATGAAGTTCTTCGTGGTGGTTTGGATTTCACTAAAGATGACGAAAACGTAAACTCTCAACCATTTATGCGTTGGAGAGACCGCTTCTTGTTCTGCGCTGAAGCAATCTACAAAGCTCAAGCTGAAACCGGTGAAATTAAAGGACATTACCTAAATGCTACCGCAGGTACTTGTGAAGAGATGATGAAGAGAGCAGAATATGCTAAAGAGCTTGGAGTACCGATTATTATGCACGACTATTTGACAGGTGGCTTTACTGCAAATACCAGTTTGTCTCATTACTGCCGTGACAATGGTCTACTTCTACATATCCACCGTGCTATGCACGCTGTTATTGATAGACAGAAAAATCACGGTATTCATTTCCGTGTACTAGCTAAAGCACTTCGTATGTCCGGTGGAGACCACATTCACTCCGGAACCGTTGTAGGAAAACTTGAAGGTGAACGTCAAGTAACTCTTGGGTTCGTAGATTTGCTACGTGATGATTATATCGAAAAAGATCGTAGTCGTGGAATTTACTTCACTCAAGACTGGGTATCTATGCCTGGTGTTTTGCCTGTAGCATCTGGAGGTATTCATGTTTGGCATATGCCTGCTCTTACCGAAATCTTCGAAGATGACTCTGTTTTGCAGTTCGGTGGTGGTACCTTAGGACATCCTTGGGGTAATGCACCTGGAGCAGTAGCAAACCGTGTTGCATTAGAAGCATGTGTTCAAGCTCGTAATGAAGGTCGTGATCTTGCTCGCGAAGGTAACGATGTACTTCGTCAGGCTTGCAAA
>UTEX42
CGACTTACCTATTACACTCCTGACTATGAAACTAAGGAAACCGATATCCTTGCTGCATTCCGTATGACTCCTCAACCTGGAGTTCCACCGGAAGAAGCAGGTGCTGCTGTAGCAGCAGAGTCCTCTACTGGTACATGGACTACTGTTTGGACCGATGGTCTTACTAGTCTAGATCGCTACAAAGGTAGATGCTATGATCTTGAACCAGTTCCTGGAGAAGAGAATCAATACATTGCATATATCGCATATCCTCTTGACCTATTCGAAGAAGGTTCTGTAACCAACTTGTTCACCTCTATTGTAGGAAACGTATTTGGATTTAAAGCACTTCGAGCTCTACGTTTAGAAGATTTACGTATTCCTCCAGCTTACTCTAAAACCTTCCAAGGCCCTCCTCATGGTATTCAGGTAGAAAGAGACAAACTAAACAAATATGGACGTCCTTTGCTAGGTTGTACTATTAAACCTAAATTGGGTCTATCTGCAAAAAACTACGGTAGAGCAGTATATGAAGTTCTTCGTGGTGGTTTGGATTTCACTAAAGATGACGAAAACGTAAACTCTCAACCATTTATGCGTTGGAGAGACCGCTTCTTGTTCTGCGCTGAAGCAATCTACAAAGCTCAAGCTGAAACCGGTGAAATTAAAGGACATTACCTAAATGCTACCGCAGGTACTTGTGAAGAGATGATGAAGAGAGCAGAATATGCTAAAGAGCTTGGAGTACCGATTATTATGCACGACTATTTGACAGGTGGTTTTACTGCAAATACCAGTTTGTCTCATTACTGCCGTGACAATGGTCTACTTCTACACATCCACCGTGCTATGCACGCTGTTATTGATAGACAGAAAAATCACGGTATTCATTTCCGTGTACTAGCTAAAGCACTTCGTATGTCCGGTGGAGACCACATTCACTCCGGAACCGTTGTAGGAAAACTTGAAGGTGAACGTCAAGTAACTCTTGGGTTCGTAGATTTGCTACGTGATGATTATATCGAAAAAGATCGTAGTCGTGGAATTTACTTCACTCAAGACTGGGTATCTATGCCTGGTGTTTTGCCTGTAGCATCTGGAGGTATTCATGTTTGGCATATGCCTGCTCTTACCGAAATCTTCGAAGATGACTCTGTGTTGCAGTTCGGTGGTGGTACCTTAGGACATCCTTGGGGTAATGCACCTGGAGCAGTAGCAAACCGTGTTGCATTAGAAGCATGTGTTCAAGCTCGTAATGAAGGTCGTGATCTTGCTCGCGAAGGTAACGATGTACTTCGTCAGGCTTGCAAA
